# Supplementary material for: 2-Methyl-3-(3-methyl­phen­yl)acrylic acid
Source: Acta Crystallogr Sect E Struct Rep Online. 2008 Jul 5;64(Pt 8):o1373. doi: 10.1107/S1600536808019545 (PMC2962008; doi:10.1107/S1600536808019545)
Supplement: Supplementary file 2 [file e-64-o1373-Isup2.hkl]

#
# h,k,l, Fc-squared, Fo-squared, sigma(Fo-squared) and status flag
#
data_I
_shelx_title ' h13new_1_0m in P2(1)/c'
_shelx_refln_list_code          4
_shelx_F_calc_maximum      207.57
_exptl_crystal_F_000       376.00
_reflns_d_resolution_high  0.7076
 
loop_
 _symmetry_equiv_pos_as_xyz
 'x, y, z'
 '-x, y+1/2, -z+1/2'
 '-x, -y, -z'
 'x, -y-1/2, z-1/2'
 
_cell_length_a     7.4430
_cell_length_b    13.4094
_cell_length_c    10.2746
_cell_angle_alpha  90.000
_cell_angle_beta  110.745
_cell_angle_gamma  90.000
 
_shelx_F_squared_multiplier     1.000
 
loop_
 _refln_index_h
 _refln_index_k
 _refln_index_l
 _refln_F_squared_calc
 _refln_F_squared_meas
 _refln_F_squared_sigma
 _refln_observed_status
   1   0   0      197.85      163.86      2.64 o
   2   0   0     3491.43     3138.69     38.57 o
   3   0   0      668.89      556.38     10.35 o
   4   0   0        2.53        2.41      1.48 o
   5   0   0       68.24       66.42      3.69 o
   6   0   0       69.02       79.30      4.76 o
   7   0   0       15.69       20.44      5.72 o
   8   0   0        2.76        0.14      4.04 o
   9   0   0       18.65       20.70      9.21 o
   1   1   0      260.32      229.15      2.16 o
   2   1   0      783.33      714.71      6.64 o
   3   1   0        0.91       -0.79      0.79 o
   4   1   0      246.86      261.93      4.98 o
   5   1   0        2.00        1.14      1.38 o
   6   1   0        2.49        1.44      1.80 o
   7   1   0        5.47        1.58      2.29 o
   8   1   0       12.63        6.66      3.33 o
   9   1   0        0.42        5.49      4.45 o
   0   2   0      469.27      433.09      9.48 o
   1   2   0     2070.47     1936.82     15.34 o
   2   2   0      197.53      201.05      2.45 o
   3   2   0      362.52      345.31      5.09 o
   4   2   0      727.30      720.68      8.83 o
   5   2   0       43.40       44.37      2.32 o
   6   2   0      102.78      114.54      3.61 o
   7   2   0        0.00        1.77      2.25 o
   8   2   0        0.11       -1.58      3.00 o
   9   2   0        3.15        0.18      4.14 o
   1   3   0       57.63       52.92      1.09 o
   2   3   0        3.67        6.05      0.64 o
   3   3   0      526.07      503.53      6.74 o
   4   3   0        0.03        1.95      1.10 o
   5   3   0        1.70        0.70      1.33 o
   6   3   0        0.44        0.36      1.80 o
   7   3   0       14.07       13.22      2.66 o
   8   3   0        4.31        4.66      5.35 o
   9   3   0       14.77       11.24      4.70 o
   0   4   0        5.51       10.15      0.81 o
   1   4   0       79.02       69.21      1.25 o
   2   4   0      769.18      791.24      8.51 o
   3   4   0      425.47      403.06      5.67 o
   4   4   0        0.24       -0.45      1.07 o
   5   4   0       41.20       40.53      2.14 o
   6   4   0       15.22       10.78      2.17 o
   7   4   0        0.24       -0.13      2.24 o
   8   4   0        0.95        5.22      3.50 o
   9   4   0        8.38        8.18      4.60 o
   1   5   0      727.48      744.26      7.48 o
   2   5   0        4.32        1.33      0.63 o
   3   5   0      172.46      158.22      2.61 o
   4   5   0       19.90       17.77      1.66 o
   5   5   0        9.13        8.52      1.95 o
   6   5   0        9.64        7.42      2.44 o
   7   5   0        1.25       -0.57      2.70 o
   8   5   0       12.45       10.14      3.89 o
   9   5   0        7.54        3.95      5.00 o
   0   6   0      459.11      439.56      6.60 o
   1   6   0       50.61       41.33      1.27 o
   2   6   0       29.70       34.98      1.43 o
   3   6   0       37.85       47.56      1.73 o
   4   6   0       59.16       62.51      2.21 o
   5   6   0      127.88      136.49      3.67 o
   6   6   0       29.15       27.91      4.03 o
   7   6   0        0.77       -2.66      2.66 o
   8   6   0        3.63        6.40      3.60 o
   9   6   0        0.48       -1.12      4.20 o
   1   7   0       77.59       64.31      1.53 o
   2   7   0      419.49      434.67      5.36 o
   3   7   0       87.63       77.12      2.11 o
   4   7   0        8.29        9.68      1.37 o
   5   7   0        9.42        6.83      1.99 o
   6   7   0        0.86       -1.11      2.49 o
   7   7   0       14.73       16.71      3.39 o
   8   7   0        0.05       -1.69      3.40 o
   9   7   0        0.21        0.25      5.46 o
   0   8   0     1347.54     1507.42     21.14 o
   1   8   0        9.55        7.78      0.81 o
   2   8   0        1.56        2.00      0.81 o
   3   8   0        0.43        0.22      0.84 o
   4   8   0        9.91       11.89      1.52 o
   5   8   0        1.28       -1.56      2.18 o
   6   8   0       81.74       84.89      6.36 o
   7   8   0        1.37       -0.05      3.00 o
   8   8   0        1.14        1.25      3.55 o
   1   9   0        0.27        0.98      0.82 o
   2   9   0       42.85       45.04      1.62 o
   3   9   0       16.27       15.10      1.73 o
   4   9   0      166.33      173.18      4.66 o
   5   9   0        1.88       -1.78      2.31 o
   6   9   0        9.29        9.34      2.91 o
   7   9   0        8.02        5.01      3.15 o
   8   9   0        0.09       -0.89      3.87 o
   0  10   0       14.79       24.63      1.95 o
   1  10   0       48.70       53.40      1.89 o
   2  10   0       13.31       11.03      1.20 o
   3  10   0        0.42       -0.66      1.71 o
   4  10   0       84.78       93.29      7.52 o
   5  10   0       21.24       24.32      4.45 o
   6  10   0        5.87        3.11      2.81 o
   7  10   0        3.12        2.02      3.31 o
   8  10   0        0.00       -5.42      5.42 o
   1  11   0       60.79       63.02      2.86 o
   2  11   0       25.63       28.80      2.24 o
   3  11   0      331.78      314.86      6.63 o
   4  11   0       14.21       13.79      2.37 o
   5  11   0        0.16        1.17      2.23 o
   6  11   0        3.52        2.32      3.22 o
   7  11   0        0.21       -2.77      5.08 o
   8  11   0        1.15      -10.15     10.19 o
   0  12   0       21.00       19.98      3.40 o
   1  12   0       25.19       23.43      3.90 o
   2  12   0        0.02        0.54      1.91 o
   3  12   0       27.96       26.36      2.83 o
   4  12   0        7.55        3.47      2.41 o
   5  12   0        3.81        1.95      2.68 o
   6  12   0        2.36       -3.09      3.09 o
   7  12   0        1.96       -4.06      4.06 o
   1  13   0       10.40        7.70      2.25 o
   2  13   0        5.36        3.64      2.17 o
   3  13   0       39.66       40.19      3.31 o
   4  13   0        0.04       -2.32      2.32 o
   5  13   0        0.02       -4.18      4.72 o
   6  13   0        2.27        0.76      3.33 o
   7  13   0        0.54        0.80      3.77 o
   0  14   0        5.62        4.19      3.21 o
   1  14   0        5.43        3.27      2.29 o
   2  14   0       15.22        9.00      2.61 o
   3  14   0        2.38       -0.17      2.33 o
   4  14   0        3.23       -0.03      3.65 o
   5  14   0        6.40        8.81      4.94 o
   6  14   0        7.08       10.28      3.92 o
   1  15   0        1.27        2.03      2.39 o
   2  15   0        4.63        2.17      2.93 o
   3  15   0       11.32       13.40      2.89 o
   4  15   0        0.03       -1.87      2.63 o
   5  15   0        0.32       -2.81      3.33 o
   6  15   0        2.21        5.24     10.07 o
   0  16   0        2.79        1.39      3.59 o
   1  16   0        7.50       10.19      2.81 o
   2  16   0        4.08        4.07      2.64 o
   3  16   0        0.00       -1.44      2.71 o
   4  16   0        2.34        1.21      2.95 o
   5  16   0        0.79       -4.09      4.09 o
   1  17   0        0.43       -2.88      3.97 o
   2  17   0        2.73       -1.13      2.78 o
   3  17   0        0.92        2.06      3.15 o
   4  17   0        0.42       -3.50      3.50 o
   0  18   0        1.53        6.53      7.67 o
   1  18   0        0.45        0.41      2.98 o
   2  18   0        1.09        1.76      3.08 o
   3  18   0        0.09       -0.62      3.51 o
 -10   1   1        0.21       -7.79      7.79 o
  -9   1   1        0.45       -2.27      3.40 o
  -8   1   1       29.64       34.14      3.88 o
  -7   1   1        0.43        1.11      2.12 o
  -6   1   1       10.72       12.23      1.95 o
  -5   1   1        3.50       10.20      1.42 o
  -4   1   1      138.74      114.60      2.43 o
  -3   1   1       44.61       37.30      1.34 o
  -2   1   1        5.76       10.55      0.65 o
  -1   1   1      614.27      627.27      6.81 o
   0   1   1     1888.91     1782.09     18.87 o
   1   1   1      287.65      267.86      2.72 o
   2   1   1      271.75      216.63      2.56 o
   3   1   1       28.19       49.95      1.81 o
   4   1   1       34.28       36.09      2.00 o
   5   1   1       31.36       30.32      2.57 o
   6   1   1        1.67       -0.66      1.81 o
   7   1   1        4.13        6.01      2.50 o
   8   1   1        0.33       -1.81      3.59 o
   9   1   1        8.52        6.23      5.95 o
 -10   2   1        4.17       -4.75      7.51 o
  -9   2   1        7.44        7.35      4.06 o
  -8   2   1       51.21       62.12      5.33 o
  -7   2   1        0.00        0.09      2.11 o
  -6   2   1        3.77        1.82      1.64 o
  -5   2   1      142.75      151.18      3.09 o
  -4   2   1        9.70       12.58      1.18 o
  -3   2   1       30.20       38.12      1.27 o
  -2   2   1      382.61      386.76      3.65 o
  -1   2   1      728.17      685.42      7.58 o
   0   2   1     6320.13     6125.11     52.49 o
   1   2   1     8069.86     7754.70     60.88 o
   2   2   1      364.20      374.42      4.07 o
   3   2   1       88.80      101.86      2.48 o
   4   2   1        8.32        8.83      1.42 o
   5   2   1        3.84        1.87      1.54 o
   6   2   1       19.84       20.60      2.34 o
   7   2   1        3.40        2.73      2.38 o
   8   2   1        0.58       -1.38      3.74 o
   9   2   1        3.14       11.94      6.30 o
  -9   3   1        0.26       -3.73      3.73 o
  -8   3   1       33.92       31.96      3.97 o
  -7   3   1        6.64        4.87      2.28 o
  -6   3   1        2.39        3.21      1.70 o
  -5   3   1        6.48        8.60      1.41 o
  -4   3   1      131.75      130.84      2.58 o
  -3   3   1      369.42      362.11      5.02 o
  -2   3   1     1138.48     1130.72      9.92 o
  -1   3   1        9.67       14.52      0.74 o
   0   3   1       98.65      112.38      1.51 o
   1   3   1        1.31       -0.01      0.45 o
   2   3   1        5.59        2.97      0.78 o
   3   3   1      111.04      116.77      2.57 o
   4   3   1      115.11      118.27      2.87 o
   5   3   1       67.33       73.96      2.94 o
   6   3   1        2.54        2.38      1.93 o
   7   3   1        0.03       -1.98      2.33 o
   8   3   1        3.70       -3.55      3.55 o
   9   3   1        8.36        5.83      5.80 o
  -9   4   1        0.46        0.02      3.96 o
  -8   4   1        6.12       14.23      3.93 o
  -7   4   1        7.54        7.84      2.49 o
  -6   4   1        0.72       -0.44      1.73 o
  -5   4   1        3.55        5.25      1.34 o
  -4   4   1      385.95      390.44      6.19 o
  -3   4   1      352.19      374.50      4.85 o
  -2   4   1        1.03        0.62      0.63 o
  -1   4   1      157.54      142.92      2.13 o
   0   4   1      694.74      673.61      6.88 o
   1   4   1      595.13      596.84      5.84 o
   2   4   1      146.79      156.98      2.36 o
   3   4   1        5.86        3.95      1.12 o
   4   4   1       12.39       16.62      1.54 o
   5   4   1       69.91       77.51      3.05 o
   6   4   1        0.29        2.67      1.99 o
   7   4   1        0.14       -2.69      2.69 o
   8   4   1        0.01        0.77      3.65 o
   9   4   1        2.13        4.16      4.58 o
  -9   5   1        0.40       -1.65      4.00 o
  -8   5   1        1.16       -2.22      3.40 o
  -7   5   1        7.22        4.35      2.34 o
  -6   5   1       26.44       26.09      3.21 o
  -5   5   1        1.63       -0.10      1.13 o
  -4   5   1       61.02       61.97      2.03 o
  -3   5   1        4.12        4.38      0.92 o
  -2   5   1       14.45       14.07      0.73 o
  -1   5   1      412.28      441.08      4.76 o
   0   5   1      319.88      355.19      3.90 o
   1   5   1        5.72        6.11      0.69 o
   2   5   1      202.59      202.49      2.82 o
   3   5   1        0.30        1.46      0.85 o
   4   5   1       96.37       84.25      2.52 o
   5   5   1       11.16       11.90      1.87 o
   6   5   1        1.68       -1.91      2.33 o
   7   5   1        0.02       -2.83      2.83 o
   8   5   1        2.89        3.09      3.90 o
   9   5   1        1.37        7.55      4.70 o
  -9   6   1        1.19       -2.54      4.00 o
  -8   6   1        8.17        3.79      3.53 o
  -7   6   1        0.36        3.48      2.73 o
  -6   6   1       19.30       20.72      2.43 o
  -5   6   1       16.47       12.49      1.73 o
  -4   6   1      293.94      289.73      4.34 o
  -3   6   1      165.50      183.51      2.97 o
  -2   6   1       32.10       35.01      1.07 o
  -1   6   1        2.80        1.65      0.57 o
   0   6   1      823.87      901.78      8.99 o
   1   6   1     1206.91     1250.39     11.15 o
   2   6   1       26.29       22.52      1.58 o
   3   6   1        5.54        7.86      1.08 o
   4   6   1       30.00       31.74      1.90 o
   5   6   1       81.59       90.33      3.28 o
   6   6   1        8.68        6.31      2.82 o
   7   6   1       26.08       26.25      3.73 o
   8   6   1        0.10        0.73      3.58 o
   9   6   1        1.35       -1.08      9.76 o
  -9   7   1        0.00       -0.56      4.12 o
  -8   7   1        0.71        0.07      3.23 o
  -7   7   1        7.98        5.09      2.89 o
  -6   7   1       89.39       88.31      4.26 o
  -5   7   1       26.57       28.09      2.56 o
  -4   7   1       15.22       15.15      1.33 o
  -3   7   1        0.12       -0.79      0.79 o
  -2   7   1      160.21      161.63      2.72 o
  -1   7   1        3.69        8.08      0.77 o
   0   7   1     1070.02     1086.44     10.80 o
   1   7   1      343.38      331.91      3.75 o
   2   7   1        0.34       -0.82      0.82 o
   3   7   1       28.97       39.64      2.43 o
   4   7   1        0.53        0.06      1.40 o
   5   7   1       12.38       11.97      2.64 o
   6   7   1        9.58        6.13      2.88 o
   7   7   1       13.94       12.11      3.51 o
   8   7   1        0.81        1.18      4.06 o
  -9   8   1        0.10        3.69      8.50 o
  -8   8   1        0.53       -0.54      3.23 o
  -7   8   1        5.58        6.30      3.06 o
  -6   8   1        6.82        5.97      2.58 o
  -5   8   1       61.98       61.18      5.03 o
  -4   8   1      332.88      336.60      5.00 o
  -3   8   1       54.49       61.55      2.89 o
  -2   8   1       19.98       23.74      1.15 o
  -1   8   1       61.86       59.82      1.42 o
   0   8   1       21.75       26.06      1.18 o
   1   8   1        8.68       12.02      1.07 o
   2   8   1       47.25       52.71      1.68 o
   3   8   1       38.56       45.98      1.83 o
   4   8   1        5.11        1.63      1.80 o
   5   8   1      129.95      139.58      8.42 o
   6   8   1       11.15        6.74      3.02 o
   7   8   1       11.65       12.50      3.68 o
   8   8   1        3.33        4.27      4.42 o
  -8   9   1        7.27        8.94      3.70 o
  -7   9   1       12.26       10.86      3.34 o
  -6   9   1       43.09       37.85      3.58 o
  -5   9   1       28.72       25.20      2.55 o
  -4   9   1       49.78       51.08      5.07 o
  -3   9   1      276.24      262.98      4.39 o
  -2   9   1      134.85      132.40      2.33 o
  -1   9   1      121.65      116.27      2.06 o
   0   9   1       69.33       63.63      1.84 o
   1   9   1       81.79       77.05      1.93 o
   2   9   1       29.76       25.90      1.52 o
   3   9   1       35.60       34.66      2.20 o
   4   9   1      153.57      153.43      4.52 o
   5   9   1        1.35       -1.59      2.48 o
   6   9   1        0.19       -2.57      2.57 o
   7   9   1        6.05        7.34      3.27 o
   8   9   1        1.38        1.50      3.83 o
  -8  10   1        0.75       -2.36      3.75 o
  -7  10   1        2.51        1.71      3.01 o
  -6  10   1        0.01       -2.39      2.39 o
  -5  10   1       46.46       55.08      3.72 o
  -4  10   1       22.24       28.00      2.50 o
  -3  10   1       26.29       23.15      2.26 o
  -2  10   1        0.04       -0.54      0.94 o
  -1  10   1        0.38        0.83      1.01 o
   0  10   1       27.71       28.77      1.52 o
   1  10   1       11.05       10.19      1.18 o
   2  10   1        0.00       -1.33      1.33 o
   3  10   1       26.85       28.24      2.88 o
   4  10   1        5.21        3.76      2.19 o
   5  10   1        1.19       -2.37      2.54 o
   6  10   1        7.91        4.34      3.27 o
   7  10   1        0.02       -2.25      3.44 o
   8  10   1        0.65       -4.02      5.58 o
  -8  11   1        1.08        0.22      3.63 o
  -7  11   1        0.03       -1.95      4.10 o
  -6  11   1        6.37        4.27      2.69 o
  -5  11   1        6.28        3.80      2.95 o
  -4  11   1       14.44       12.69      2.27 o
  -3  11   1       57.87       69.74      4.46 o
  -2  11   1      315.83      327.48      5.83 o
  -1  11   1        0.27       -1.24      1.47 o
   0  11   1       95.46       90.42      3.30 o
   1  11   1       46.91       53.62      2.47 o
   2  11   1        0.01       -0.33      1.63 o
   3  11   1      117.47      128.89      5.70 o
   4  11   1       17.68       21.86      3.01 o
   5  11   1       12.46       11.05      3.35 o
   6  11   1        1.05       -2.99      3.24 o
   7  11   1        2.06       -3.42      3.58 o
  -7  12   1        0.31       -1.20      3.45 o
  -6  12   1        3.11        6.17      3.30 o
  -5  12   1       14.11       15.79      4.07 o
  -4  12   1        5.47        6.85      2.13 o
  -3  12   1       23.29       23.56      2.51 o
  -2  12   1        7.51        8.52      1.96 o
  -1  12   1        2.65       -0.19      1.67 o
   0  12   1        1.70        1.25      1.88 o
   1  12   1        3.19        4.39      2.05 o
   2  12   1        0.12        2.14      2.03 o
   3  12   1        0.58        3.00      2.31 o
   4  12   1        1.34        2.05      2.51 o
   5  12   1        1.44       -2.95      3.54 o
   6  12   1        5.83        4.49      3.58 o
   7  12   1        1.28       -1.70      3.61 o
  -7  13   1        3.96        4.06      3.66 o
  -6  13   1       24.27       34.53      7.62 o
  -5  13   1        0.37       -2.73      2.73 o
  -4  13   1        3.22        3.40      2.38 o
  -3  13   1        0.07        1.45      2.11 o
  -2  13   1      113.16      104.95      4.91 o
  -1  13   1        0.25       -1.21      1.86 o
   0  13   1        6.82        4.07      2.45 o
   1  13   1        5.76        8.83      2.28 o
   2  13   1        0.54       -1.07      2.04 o
   3  13   1       59.59       57.26      5.39 o
   4  13   1        5.02        2.39      2.65 o
   5  13   1        0.86       -0.03      4.49 o
   6  13   1        0.15       -3.30      3.30 o
  -6  14   1        0.27       -3.25      3.25 o
  -5  14   1        8.32        8.59      5.84 o
  -4  14   1        3.88        0.06      2.45 o
  -3  14   1        0.04       -2.06      2.06 o
  -2  14   1        0.02        1.43      2.12 o
  -1  14   1       14.77       17.78      2.67 o
   0  14   1        3.08       -2.27      2.27 o
   1  14   1        1.10       -2.14      2.14 o
   2  14   1       11.16       12.43      2.73 o
   3  14   1        1.65        2.44      2.57 o
   4  14   1        0.16       -2.44      2.44 o
   5  14   1        1.58       -2.46      3.19 o
   6  14   1        3.34        0.05      5.74 o
  -6  15   1        0.34        0.43      3.45 o
  -5  15   1        0.75        0.85      3.22 o
  -4  15   1        0.03        1.22      2.54 o
  -3  15   1        0.01       -2.22      2.46 o
  -2  15   1        2.76        4.64      2.44 o
  -1  15   1        0.44        1.15      2.46 o
   0  15   1        7.50        8.98      2.69 o
   1  15   1        9.52       10.60      2.74 o
   2  15   1        0.01       -0.52      2.51 o
   3  15   1        1.09        1.82      2.65 o
   4  15   1        0.27       -2.69      2.69 o
   5  15   1        0.23       -3.45      3.45 o
  -5  16   1        0.02       -3.30      3.30 o
  -4  16   1        1.18        1.10      3.03 o
  -3  16   1        3.62        3.73      3.98 o
  -2  16   1        0.21       -2.44      2.44 o
  -1  16   1        0.12       -2.38      2.38 o
   0  16   1        0.01       -2.42      2.42 o
   1  16   1        0.02        1.00      2.58 o
   2  16   1        0.02       -0.55      2.66 o
   3  16   1        0.89       -0.04      2.89 o
   4  16   1        0.06       -2.57      2.93 o
  -4  17   1        0.15       -2.15      3.43 o
  -3  17   1       13.27        9.24      4.08 o
  -2  17   1       18.66       26.49      3.65 o
  -1  17   1        1.33        0.91      2.79 o
   0  17   1        0.65       -0.23      2.69 o
   1  17   1        0.00        0.96      2.70 o
   2  17   1        0.77       -2.62      3.41 o
   3  17   1       14.02       16.30      5.99 o
   4  17   1       12.49       13.92      6.29 o
  -3  18   1        9.96        9.32      3.83 o
  -2  18   1        0.69       -2.01      3.03 o
  -1  18   1        0.73        2.46      2.92 o
   0  18   1        7.65        7.18      3.23 o
   1  18   1        8.44        7.80      3.28 o
   2  18   1        0.03        1.47      3.15 o
 -10   0   2        0.21       -5.26      5.26 o
  -9   0   2       13.21       16.12      4.98 o
  -8   0   2       98.81      102.47      6.97 o
  -7   0   2       23.05       25.91      4.15 o
  -6   0   2       22.32       28.83      3.13 o
  -5   0   2       17.12       23.11      2.22 o
  -4   0   2      113.67      101.66      3.15 o
  -3   0   2      110.96      142.71      3.36 o
  -2   0   2     1417.96     1424.38     19.33 o
  -1   0   2     1576.08     1506.60     20.29 o
   0   0   2      139.66      125.03      2.32 o
   1   0   2    43086.86    46800.91    566.84 o
   2   0   2        0.00       -0.85      0.98 o
   3   0   2     1258.49     1110.30     21.04 o
   4   0   2      110.34       96.14      4.11 o
   5   0   2        1.55        1.94      2.30 o
   6   0   2       19.86       23.33      3.50 o
   7   0   2       16.82       16.31      3.95 o
   8   0   2        4.24       -1.26      7.39 o
   9   0   2        0.03        2.15      8.81 o
 -10   1   2        2.18        2.65      6.94 o
  -9   1   2        1.73        1.85      3.36 o
  -8   1   2        0.27       -1.61      2.68 o
  -7   1   2       43.79       49.82      3.21 o
  -6   1   2       37.60       41.31      2.42 o
  -5   1   2      152.74      134.58      2.82 o
  -4   1   2        5.90        5.69      0.94 o
  -3   1   2      236.44      256.16      3.53 o
  -2   1   2       27.25       28.00      0.73 o
  -1   1   2     1243.75     1241.29     18.92 o
   0   1   2      185.13      145.08      1.63 o
   1   1   2     4753.41     4256.01     36.85 o
   2   1   2      310.54      298.20      3.90 o
   3   1   2       44.72       39.51      1.97 o
   4   1   2        0.10       -1.43      1.43 o
   5   1   2       67.79       74.46      3.13 o
   6   1   2        0.39       -1.10      1.82 o
   7   1   2        5.33        8.70      2.73 o
   8   1   2        0.02        4.51      5.27 o
   9   1   2        2.97       -0.97      5.97 o
 -10   2   2        0.80        2.70      4.51 o
  -9   2   2        0.05       -3.08      3.08 o
  -8   2   2       45.38       49.13      4.08 o
  -7   2   2        0.94        0.90      2.08 o
  -6   2   2       24.39       26.57      2.16 o
  -5   2   2      313.55      303.46      4.60 o
  -4   2   2      288.52      343.16      4.73 o
  -3   2   2     3395.11     3721.32     37.51 o
  -2   2   2      599.80      573.92      5.95 o
  -1   2   2       32.30       28.58      1.08 o
   0   2   2     2740.17     2502.50     22.68 o
   1   2   2        6.01       12.10      0.85 o
   2   2   2       10.97       14.30      1.20 o
   3   2   2       64.14       71.16      2.36 o
   4   2   2       61.27       65.23      2.65 o
   5   2   2       64.57       71.47      3.10 o
   6   2   2        3.51       -0.28      1.90 o
   7   2   2       14.30       13.71      3.40 o
   8   2   2        0.40       -4.88      4.88 o
   9   2   2        0.00        5.50      8.89 o
 -10   3   2        0.00        1.24      5.53 o
  -9   3   2        3.49        6.73      4.18 o
  -8   3   2       22.76       28.27      3.67 o
  -7   3   2        4.66        6.87      2.36 o
  -6   3   2       80.83       81.38      2.97 o
  -5   3   2        0.31       -0.55      0.98 o
  -4   3   2       10.46        6.25      0.97 o
  -3   3   2      110.68      105.27      1.88 o
  -2   3   2      600.68      622.82      7.28 o
  -1   3   2      150.86      139.61      2.25 o
   0   3   2       79.67       80.82      1.22 o
   1   3   2        1.26       -0.40      0.63 o
   2   3   2       77.53       65.86      1.72 o
   3   3   2      102.39       87.99      2.63 o
   4   3   2       78.94       72.44      2.69 o
   5   3   2       16.67       19.31      3.07 o
   6   3   2        0.36        0.28      1.95 o
   7   3   2        0.00       -2.09      3.00 o
   8   3   2        2.96       -0.96      6.18 o
   9   3   2        0.89        0.49      6.17 o
 -10   4   2        2.69       15.02      7.55 o
  -9   4   2        0.07        2.85      4.02 o
  -8   4   2       79.41       83.73      4.86 o
  -7   4   2       23.78       21.05      3.27 o
  -6   4   2       12.33       15.42      2.15 o
  -5   4   2       72.73       73.01      2.32 o
  -4   4   2       58.31       66.10      1.92 o
  -3   4   2       45.81       58.97      1.71 o
  -2   4   2     2382.46     2802.85     31.32 o
  -1   4   2      890.81      965.89     10.76 o
   0   4   2       18.96       25.18      0.82 o
   1   4   2       56.11       80.72      1.76 o
   2   4   2      327.13      312.68      4.46 o
   3   4   2      104.77       90.65      2.30 o
   4   4   2       11.34        9.83      1.58 o
   5   4   2        1.09       -1.18      1.71 o
   6   4   2        4.29        4.54      2.67 o
   7   4   2        3.04        1.46      3.08 o
   8   4   2        0.77       -1.26      3.93 o
  -9   5   2        0.06       -0.36      3.82 o
  -8   5   2       16.84       20.93      4.06 o
  -7   5   2       40.97       44.61      3.28 o
  -6   5   2        2.80        2.53      1.88 o
  -5   5   2       12.10       14.84      1.86 o
  -4   5   2        4.32        5.47      1.07 o
  -3   5   2        2.40        1.34      0.93 o
  -2   5   2      345.57      324.37      5.60 o
  -1   5   2        2.18        6.58      0.81 o
   0   5   2      248.42      251.03      3.38 o
   1   5   2        0.73       -0.46      0.61 o
   2   5   2      226.41      243.05      3.31 o
   3   5   2       10.80       16.38      1.35 o
   4   5   2       16.62       17.83      1.82 o
   5   5   2       15.52       12.25      2.03 o
   6   5   2       17.39       19.32      4.47 o
   7   5   2        2.55        4.20      3.30 o
   8   5   2        0.30       -3.23      3.88 o
  -9   6   2        1.29       -3.27      3.66 o
  -8   6   2        0.10       -3.25      3.25 o
  -7   6   2        3.12        0.19      2.22 o
  -6   6   2        0.63       -1.14      1.80 o
  -5   6   2      113.83      113.25      2.80 o
  -4   6   2      165.91      171.31      3.20 o
  -3   6   2      104.21      112.24      2.60 o
  -2   6   2       99.37      124.16      2.71 o
  -1   6   2       21.90       30.16      1.25 o
   0   6   2       67.07       60.43      1.40 o
   1   6   2      154.74      164.11      2.31 o
   2   6   2        1.88       -0.74      0.74 o
   3   6   2       70.47       72.62      2.17 o
   4   6   2        0.94       -0.01      1.43 o
   5   6   2       10.52        6.75      2.25 o
   6   6   2       34.80       44.64      3.97 o
   7   6   2        1.22       -3.06      3.06 o
   8   6   2        2.28       -3.02      3.84 o
  -9   7   2        0.32       -3.82      3.82 o
  -8   7   2        0.03        4.28      3.38 o
  -7   7   2        0.05       -0.56      2.58 o
  -6   7   2       34.81       36.01      3.88 o
  -5   7   2       82.61       91.20      3.31 o
  -4   7   2      100.56      101.18      2.51 o
  -3   7   2        0.18        0.41      1.02 o
  -2   7   2      131.05      106.64      2.63 o
  -1   7   2      387.90      426.82      5.06 o
   0   7   2       64.26       55.20      1.36 o
   1   7   2      239.77      252.42      3.55 o
   2   7   2       24.25       21.07      1.20 o
   3   7   2       85.69       80.99      2.37 o
   4   7   2       27.00       25.96      2.47 o
   5   7   2       17.81       18.47      3.57 o
   6   7   2        0.11       -1.78      2.61 o
   7   7   2        2.27        2.47      3.13 o
   8   7   2        3.11       -0.81      3.95 o
  -9   8   2        2.74        2.20      4.07 o
  -8   8   2        2.66       -2.03      3.26 o
  -7   8   2        0.45       -0.63      2.64 o
  -6   8   2        3.28        1.17      2.48 o
  -5   8   2       89.10       89.66      3.38 o
  -4   8   2        5.42        5.80      1.31 o
  -3   8   2      120.69      106.87      2.20 o
  -2   8   2        0.32        1.04      0.84 o
  -1   8   2        0.54        0.13      0.74 o
   0   8   2       17.06       18.46      1.04 o
   1   8   2      639.68      675.01      7.76 o
   2   8   2        0.71       -0.98      0.98 o
   3   8   2       10.09        9.13      1.43 o
   4   8   2        0.00       -0.45      2.08 o
   5   8   2        0.25       -0.25      2.91 o
   6   8   2        0.18       -1.48      2.66 o
   7   8   2       18.96       21.88      4.24 o
   8   8   2        0.28       -3.69      3.69 o
  -9   9   2        0.02        5.68      5.20 o
  -8   9   2        0.18       -3.12      3.26 o
  -7   9   2        1.06        0.69      2.65 o
  -6   9   2       37.56       34.17      3.18 o
  -5   9   2      102.11      109.68      3.72 o
  -4   9   2       18.99       22.14      2.09 o
  -3   9   2      152.91      160.73      3.15 o
  -2   9   2        9.66        8.31      1.05 o
  -1   9   2      135.17      128.33      2.51 o
   0   9   2       10.95       13.33      1.45 o
   1   9   2       29.17       32.69      1.78 o
   2   9   2        0.72        0.04      1.14 o
   3   9   2       11.89       10.74      1.85 o
   4   9   2        2.92        1.36      2.29 o
   5   9   2       57.52       65.05      5.51 o
   6   9   2        0.01        2.21      3.13 o
   7   9   2        0.00        1.36      3.55 o
   8   9   2        0.92       -4.63      4.63 o
  -8  10   2        1.11       -0.58      3.46 o
  -7  10   2        0.05        3.42      2.83 o
  -6  10   2        2.64        2.68      2.54 o
  -5  10   2       15.94       17.50      2.30 o
  -4  10   2       73.55       68.97      3.07 o
  -3  10   2      298.81      306.18      5.36 o
  -2  10   2       47.63       47.97      1.84 o
  -1  10   2       24.98       23.21      1.39 o
   0  10   2       13.39       16.36      1.42 o
   1  10   2        9.17       10.90      1.46 o
   2  10   2       25.70       28.26      2.15 o
   3  10   2        0.24       -0.01      1.82 o
   4  10   2       20.12       20.55      3.04 o
   5  10   2        5.47        1.20      3.09 o
   6  10   2        5.50       -3.18      3.18 o
   7  10   2        0.69        1.03      4.20 o
  -8  11   2        0.26       -3.70      3.70 o
  -7  11   2        1.12        0.77      2.95 o
  -6  11   2        5.00       -2.47      2.47 o
  -5  11   2        6.88        7.18      2.28 o
  -4  11   2        1.49       -1.75      2.47 o
  -3  11   2        1.22       -1.47      1.47 o
  -2  11   2      255.25      224.53      4.53 o
  -1  11   2       14.86       18.65      2.07 o
   0  11   2      135.78      119.84      3.55 o
   1  11   2        0.00       -1.70      1.70 o
   2  11   2       10.04       11.33      2.36 o
   3  11   2       14.03       14.69      2.92 o
   4  11   2      121.46      115.89      5.59 o
   5  11   2        9.00        4.74      3.33 o
   6  11   2        0.05       -3.35      3.35 o
   7  11   2        0.60       -3.68      3.68 o
  -7  12   2        3.37        3.41      3.40 o
  -6  12   2       12.28       12.83      3.32 o
  -5  12   2        2.52        1.31      2.39 o
  -4  12   2        2.26       -1.74      1.83 o
  -3  12   2        5.59        2.67      1.61 o
  -2  12   2      213.63      192.07      4.66 o
  -1  12   2        1.24       -1.47      1.47 o
   0  12   2        4.40        2.77      2.16 o
   1  12   2       15.57       13.34      2.39 o
   2  12   2       19.65       19.47      2.67 o
   3  12   2        2.47        4.22      2.44 o
   4  12   2        3.65        6.50      2.73 o
   5  12   2        4.06        2.45      3.27 o
   6  12   2        0.51       -3.17      3.42 o
  -7  13   2        0.14       -2.03      3.33 o
  -6  13   2        0.01       -0.27      5.00 o
  -5  13   2        1.29       -0.74      4.91 o
  -4  13   2        5.93        3.71      2.14 o
  -3  13   2        2.49        3.49      3.01 o
  -2  13   2       24.14       23.89      2.67 o
  -1  13   2        0.02        0.31      1.97 o
   0  13   2       21.88       24.17      2.69 o
   1  13   2        0.43       -1.34      2.04 o
   2  13   2        0.64       -0.76      2.20 o
   3  13   2        8.44        3.92      2.47 o
   4  13   2       14.34       14.88      3.10 o
   5  13   2        2.27        6.25      3.85 o
   6  13   2        1.05        4.13      3.65 o
  -7  14   2        0.27       -1.26      9.98 o
  -6  14   2        0.01       -2.99      3.20 o
  -5  14   2       16.94       23.04      3.44 o
  -4  14   2        9.52        5.30      2.45 o
  -3  14   2        0.23        0.87      2.11 o
  -2  14   2        3.55        0.98      2.19 o
  -1  14   2       10.26        9.17      2.35 o
   0  14   2        0.13        0.53      2.15 o
   1  14   2        3.58        2.96      2.36 o
   2  14   2        6.98        4.74      2.56 o
   3  14   2        3.95        3.02      2.61 o
   4  14   2        0.60        0.00      2.70 o
   5  14   2        0.94       -3.40      3.40 o
  -6  15   2        0.15       -3.22      3.22 o
  -5  15   2       19.12       17.20      3.67 o
  -4  15   2        1.00        5.33      2.80 o
  -3  15   2        2.13        4.66      2.43 o
  -2  15   2       11.87        6.08      2.47 o
  -1  15   2       21.64       19.73      2.92 o
   0  15   2        0.05        1.17      2.35 o
   1  15   2        0.69       -1.39      2.37 o
   2  15   2        0.34       -2.63      2.75 o
   3  15   2        0.23       -2.58      2.58 o
   4  15   2        7.93        5.83      3.18 o
   5  15   2        1.04       -3.62      3.62 o
  -5  16   2        0.78       -3.24      4.14 o
  -4  16   2        2.00       -2.28      2.87 o
  -3  16   2        0.41        1.85      2.54 o
  -2  16   2        0.02       -1.76      2.36 o
  -1  16   2        3.01        0.80      2.54 o
   0  16   2        8.19        8.32      2.80 o
   1  16   2        2.66        3.96      3.23 o
   2  16   2        2.94       -2.27      2.69 o
   3  16   2        0.96       -0.33      3.02 o
   4  16   2        0.01        0.43      3.16 o
  -4  17   2        0.02       -3.22      3.22 o
  -3  17   2        3.34        4.87      2.93 o
  -2  17   2        0.26        2.03      2.71 o
  -1  17   2        0.23        1.96      2.79 o
   0  17   2        1.01       -2.21      2.70 o
   1  17   2        0.55       -0.25      2.83 o
   2  17   2        0.05       -0.73      2.94 o
   3  17   2        2.63        4.50      3.27 o
  -3  18   2        0.44       -1.25      3.81 o
  -2  18   2        1.67        0.29      3.01 o
  -1  18   2        4.61        6.31      3.17 o
   0  18   2        0.16        3.66      3.13 o
   1  18   2        0.78        0.85      3.15 o
   2  18   2        0.07        5.27      5.66 o
 -10   1   3        0.05        1.04      3.62 o
  -9   1   3        3.86        6.42      3.20 o
  -8   1   3        2.01        1.88      2.75 o
  -7   1   3       47.70       51.61      3.56 o
  -6   1   3        0.24       -0.54      1.50 o
  -5   1   3       51.27       59.46      2.04 o
  -4   1   3      226.48      244.48      3.63 o
  -3   1   3      125.04      129.63      2.08 o
  -2   1   3        2.21        0.38      0.51 o
  -1   1   3       51.04       45.94      0.95 o
   0   1   3      374.28      311.93      3.20 o
   1   1   3     1355.82     1254.36     13.19 o
   2   1   3       31.39       34.34      1.65 o
   3   1   3       34.40       27.61      2.22 o
   4   1   3       11.84       11.16      1.73 o
   5   1   3        3.91        3.23      1.79 o
   6   1   3        1.83        0.41      2.06 o
   7   1   3        0.76       -1.40      3.81 o
   8   1   3        1.77        0.97      5.38 o
 -10   2   3        0.04       -3.96      3.96 o
  -9   2   3       12.26       13.31      3.53 o
  -8   2   3       23.74       23.81      3.37 o
  -7   2   3      329.98      312.78      6.80 o
  -6   2   3        0.12       -0.21      1.50 o
  -5   2   3        0.17        0.19      0.92 o
  -4   2   3      298.69      347.05      4.56 o
  -3   2   3      131.93      177.57      2.77 o
  -2   2   3        2.58        1.88      0.61 o
  -1   2   3        6.48        4.59      0.72 o
   0   2   3      195.88      180.36      2.10 o
   1   2   3      808.09      734.67      7.28 o
   2   2   3     2130.90     2046.66     22.40 o
   3   2   3       66.86       71.91      2.57 o
   4   2   3        0.35       -0.61      1.83 o
   5   2   3        0.17        1.41      1.74 o
   6   2   3        5.48        6.09      2.53 o
   7   2   3        1.92        0.52      3.20 o
   8   2   3        0.70        2.50      5.33 o
 -10   3   3        0.55       -1.58      4.24 o
  -9   3   3        0.08       -2.96      2.96 o
  -8   3   3        0.00        1.06      2.67 o
  -7   3   3       47.17       57.58      3.85 o
  -6   3   3        0.45        0.94      1.70 o
  -5   3   3       22.25       30.32      1.57 o
  -4   3   3        4.73       10.66      0.98 o
  -3   3   3       51.20       60.69      1.57 o
  -2   3   3      188.07      188.07      3.58 o
  -1   3   3     1446.22     1467.60     18.32 o
   0   3   3       22.74       32.76      1.04 o
   1   3   3      122.27      115.41      2.06 o
   2   3   3      102.74      118.50      3.01 o
   3   3   3        3.00        0.79      1.23 o
   4   3   3        1.13        0.01      1.55 o
   5   3   3       13.29       15.75      2.19 o
   6   3   3       16.43       19.19      3.01 o
   7   3   3        0.18       -4.64      4.64 o
   8   3   3        0.36       -1.95      8.87 o
 -10   4   3        2.43        0.64      4.25 o
  -9   4   3        0.75       -3.36      3.36 o
  -8   4   3        0.42        1.22      2.78 o
  -7   4   3        9.21        8.75      2.33 o
  -6   4   3       40.43       45.35      2.75 o
  -5   4   3        4.00        4.32      1.17 o
  -4   4   3       35.01       39.17      1.51 o
  -3   4   3     1021.40     1155.37     17.43 o
  -2   4   3      874.83      958.96     14.22 o
  -1   4   3       93.81       82.77      2.35 o
   0   4   3        0.22       -0.54      0.61 o
   1   4   3       46.54       48.21      1.50 o
   2   4   3       58.26       59.72      1.89 o
   3   4   3       48.53       56.02      2.77 o
   4   4   3        2.11       -0.85      2.19 o
   5   4   3        2.23        1.91      2.13 o
   6   4   3        6.65        6.97      2.97 o
   7   4   3        0.53       -3.15      3.15 o
   8   4   3        0.32        2.08      5.64 o
 -10   5   3        2.01        0.17      5.27 o
  -9   5   3        4.04        1.41      3.78 o
  -8   5   3        0.06       -1.48      3.18 o
  -7   5   3        0.31       -1.13      2.02 o
  -6   5   3        4.86        5.27      1.84 o
  -5   5   3       97.54       90.53      2.64 o
  -4   5   3        0.90       -0.33      1.07 o
  -3   5   3      138.39      142.41      3.98 o
  -2   5   3      219.72      184.80      4.52 o
  -1   5   3       14.68       14.91      1.36 o
   0   5   3      190.65      189.11      2.65 o
   1   5   3      303.41      246.88      3.36 o
   2   5   3      100.30      114.14      2.48 o
   3   5   3       19.30       22.56      1.90 o
   4   5   3        1.17       -1.41      1.41 o
   5   5   3       37.76       41.23      3.16 o
   6   5   3        2.54        2.96      3.02 o
   7   5   3        0.10        3.02      3.48 o
   8   5   3        1.18        8.04      5.97 o
  -9   6   3        2.36       -1.68      3.54 o
  -8   6   3        3.12       -2.16      3.12 o
  -7   6   3       30.55       28.53      3.47 o
  -6   6   3        0.44       -0.80      1.72 o
  -5   6   3       12.45       11.05      1.39 o
  -4   6   3       32.01       31.39      1.71 o
  -3   6   3      292.52      306.32      6.58 o
  -2   6   3      132.27      139.26      3.87 o
  -1   6   3       31.14       33.07      1.47 o
   0   6   3       42.55       44.92      1.39 o
   1   6   3       42.91       56.62      1.84 o
   2   6   3      316.96      291.36      4.12 o
   3   6   3       14.84       12.55      1.53 o
   4   6   3        5.18        1.55      1.87 o
   5   6   3        0.43        0.00      2.36 o
   6   6   3        9.64        9.22      3.05 o
   7   6   3        2.86        4.85      3.24 o
   8   6   3        6.04        2.12      6.20 o
  -9   7   3        0.30       -3.50      3.50 o
  -8   7   3        2.65        1.49      3.22 o
  -7   7   3        4.40        1.09      2.41 o
  -6   7   3       35.05       32.34      2.61 o
  -5   7   3      134.93      119.08      3.17 o
  -4   7   3       18.96       17.30      1.60 o
  -3   7   3      245.45      237.55      6.05 o
  -2   7   3        0.16       -0.35      1.59 o
  -1   7   3      126.01      122.54      2.82 o
   0   7   3       38.77       42.02      1.81 o
   1   7   3      515.27      528.84      6.35 o
   2   7   3        8.56       14.93      1.32 o
   3   7   3        0.02       -0.25      1.20 o
   4   7   3        0.05       -1.87      1.87 o
   5   7   3        2.38       -2.32      2.32 o
   6   7   3       17.00       18.94      3.72 o
   7   7   3        1.30       -1.28      3.59 o
   8   7   3        0.20       -4.39      5.96 o
  -9   8   3        0.61       -3.72      3.72 o
  -8   8   3        0.34        2.86      3.21 o
  -7   8   3        5.92        5.64      2.65 o
  -6   8   3        0.17       -1.41      1.83 o
  -5   8   3        4.99        5.24      1.72 o
  -4   8   3       99.52       96.86      2.78 o
  -3   8   3      298.25      276.33      6.54 o
  -2   8   3      132.17      140.36      3.49 o
  -1   8   3        9.09       11.18      0.95 o
   0   8   3       13.57       16.49      1.13 o
   1   8   3        0.01        0.74      0.97 o
   2   8   3        0.17       -1.03      1.03 o
   3   8   3       11.20        8.63      2.01 o
   4   8   3       15.32       13.48      2.67 o
   5   8   3        0.99       -2.12      2.46 o
   6   8   3       20.09       12.82      3.76 o
   7   8   3        0.81       -0.67      3.76 o
  -9   9   3        1.59        2.34      3.85 o
  -8   9   3        1.36       -1.79      3.09 o
  -7   9   3       27.02       23.78      3.15 o
  -6   9   3       43.94       48.05      6.23 o
  -5   9   3      128.76      115.36      3.62 o
  -4   9   3      253.31      257.90      4.98 o
  -3   9   3      147.35      152.28      5.00 o
  -2   9   3      214.27      198.15      3.96 o
  -1   9   3      127.63      122.83      2.49 o
   0   9   3      130.32      127.85      2.45 o
   1   9   3        1.96        3.81      1.08 o
   2   9   3        7.89        6.74      1.98 o
   3   9   3        3.68        2.50      1.84 o
   4   9   3        3.93       -1.85      2.15 o
   5   9   3       43.58       41.06      6.58 o
   6   9   3        1.18       -3.34      3.34 o
   7   9   3        0.10       -1.91      3.82 o
  -8  10   3        0.04        2.94      3.38 o
  -7  10   3        0.28        0.58      2.53 o
  -6  10   3        0.99       -2.16      2.16 o
  -5  10   3        0.03       -1.67      1.67 o
  -4  10   3       88.88      103.78      3.31 o
  -3  10   3       90.53       88.27      3.12 o
  -2  10   3       22.08       25.84      1.68 o
  -1  10   3       90.29       81.98      2.94 o
   0  10   3        0.62       -1.11      1.11 o
   1  10   3        7.52        5.97      1.59 o
   2  10   3        0.84       -1.07      1.65 o
   3  10   3        0.08       -2.07      2.07 o
   4  10   3       18.47       13.37      4.87 o
   5  10   3        0.11        5.16      4.12 o
   6  10   3        0.02        2.49      3.54 o
   7  10   3        0.79        0.49      3.91 o
  -8  11   3        3.67        1.86      3.41 o
  -7  11   3        3.25       -0.08      2.70 o
  -6  11   3        3.86        2.63      2.43 o
  -5  11   3       15.69       12.73      2.32 o
  -4  11   3        6.50        7.97      1.83 o
  -3  11   3        1.22       -0.84      1.28 o
  -2  11   3       53.57       54.42      2.46 o
  -1  11   3      311.79      300.10      7.47 o
   0  11   3        0.00       -1.63      1.63 o
   1  11   3       69.08       76.12      3.35 o
   2  11   3       10.10        8.10      2.34 o
   3  11   3        0.08       -1.44      2.23 o
   4  11   3       23.78       24.49      6.70 o
   5  11   3        2.23        1.64      3.33 o
   6  11   3        4.89        6.00      3.88 o
  -8  12   3        0.00       -2.64      3.75 o
  -7  12   3        0.05        0.04      4.40 o
  -6  12   3        0.08       -2.47      2.52 o
  -5  12   3        0.47       -0.70      2.67 o
  -4  12   3       15.27       14.30      2.11 o
  -3  12   3       15.85       11.83      1.70 o
  -2  12   3       43.79       46.13      4.35 o
  -1  12   3        9.14        2.60      1.66 o
   0  12   3        4.66        2.34      2.27 o
   1  12   3        0.00       -1.94      1.94 o
   2  12   3        1.31        0.61      2.19 o
   3  12   3        0.03        0.59      2.40 o
   4  12   3        0.21       -0.39      3.28 o
   5  12   3        0.56       -1.10      3.32 o
   6  12   3        0.13        0.16      3.76 o
  -7  13   3        6.85        9.10      3.56 o
  -6  13   3        6.74        1.29      2.88 o
  -5  13   3       65.44       85.23      6.08 o
  -4  13   3        6.02        5.80      2.13 o
  -3  13   3        6.02        2.38      1.98 o
  -2  13   3       10.47       11.06      2.23 o
  -1  13   3       81.77       79.90      3.89 o
   0  13   3        0.21       -2.00      2.00 o
   1  13   3        6.38        4.16      2.30 o
   2  13   3        1.82       -0.03      2.49 o
   3  13   3        1.07       -2.40      2.40 o
   4  13   3       13.47        6.73      7.33 o
   5  13   3        3.30        1.44      3.61 o
   6  13   3        0.30        4.53      4.74 o
  -7  14   3        2.75       -3.30      3.30 o
  -6  14   3        2.23       -0.11      3.05 o
  -5  14   3        2.52       -2.61      2.61 o
  -4  14   3        7.36        5.20      2.55 o
  -3  14   3        2.68        0.69      2.07 o
  -2  14   3        0.13       -1.98      1.98 o
  -1  14   3        4.33       -2.10      2.10 o
   0  14   3        5.32        5.73      2.29 o
   1  14   3        3.86        5.60      2.45 o
   2  14   3        0.60       -2.36      2.36 o
   3  14   3        1.87        5.25      2.80 o
   4  14   3        2.30       -0.62      3.40 o
   5  14   3        0.43       -2.07      3.61 o
  -6  15   3        0.21       -3.53      3.53 o
  -5  15   3        0.46       -2.80      4.60 o
  -4  15   3        3.20        1.35      3.33 o
  -3  15   3        0.85        0.72      2.30 o
  -2  15   3        0.86       -0.48      2.15 o
  -1  15   3        1.99        4.12      2.39 o
   0  15   3        0.74       -1.15      2.36 o
   1  15   3        1.63       -0.61      2.54 o
   2  15   3        4.93        2.06      2.80 o
   3  15   3        0.32       -2.71      2.71 o
   4  15   3        0.12        1.62      3.59 o
  -5  16   3        1.07       -2.93      2.93 o
  -4  16   3        0.01       -2.76      2.76 o
  -3  16   3        3.69        3.52      2.56 o
  -2  16   3        6.91        2.29      2.51 o
  -1  16   3        4.29        8.26      2.85 o
   0  16   3        0.08       -1.90      2.49 o
   1  16   3        0.00       -0.79      2.62 o
   2  16   3        0.13       -0.57      2.85 o
   3  16   3        0.02       -1.20      3.06 o
   4  16   3        1.72       -0.16      4.75 o
  -4  17   3        3.96        8.79      3.74 o
  -3  17   3        0.12        1.05      3.11 o
  -2  17   3        3.18        4.31      2.94 o
  -1  17   3       11.00       10.87      3.12 o
   0  17   3        0.50        0.22      2.91 o
   1  17   3        2.84        0.01      2.88 o
   2  17   3        0.13       -4.05      4.05 o
   3  17   3        0.12        1.73      3.99 o
  -3  18   3        0.06       -1.09      3.62 o
  -2  18   3       15.55       26.55      5.56 o
  -1  18   3        2.36       -0.36      3.04 o
   0  18   3        2.77        3.90      3.18 o
   1  18   3        2.61        7.62      3.80 o
 -10   0   4        3.95       -3.03      4.87 o
  -9   0   4        2.06       -0.79      4.24 o
  -8   0   4      100.47       87.20      6.36 o
  -7   0   4      290.76      284.72      9.94 o
  -6   0   4      168.92      162.96      4.68 o
  -5   0   4       15.31       19.73      1.76 o
  -4   0   4      142.52      166.26      3.52 o
  -3   0   4      154.71      193.88      4.00 o
  -2   0   4      176.41      173.21      4.19 o
  -1   0   4      579.32      510.12      7.66 o
   0   0   4       48.11       45.25      1.69 o
   1   0   4        0.04       -0.41      0.99 o
   2   0   4     2646.46     2515.88     45.14 o
   3   0   4        2.21        3.21      2.06 o
   4   0   4      224.54      213.38      6.89 o
   5   0   4        5.42        6.64      3.05 o
   6   0   4        1.20        3.73      4.50 o
   7   0   4        3.47        7.31      7.71 o
   8   0   4        0.81        3.73      8.52 o
 -10   1   4        0.15        4.52      3.63 o
  -9   1   4        3.21        5.01      3.20 o
  -8   1   4        0.85       -0.66      2.62 o
  -7   1   4        4.23        3.16      2.45 o
  -6   1   4      115.10      125.74      3.08 o
  -5   1   4       43.48       48.90      1.86 o
  -4   1   4      349.58      354.78      4.21 o
  -3   1   4       74.31       70.26      1.48 o
  -2   1   4        8.60       20.19      0.85 o
  -1   1   4        0.25        0.26      0.50 o
   0   1   4      190.90      140.34      2.07 o
   1   1   4      234.27      202.63      3.22 o
   2   1   4     1885.88     1693.65     20.15 o
   3   1   4       35.15       35.46      2.15 o
   4   1   4        7.41        9.93      1.92 o
   5   1   4        0.47       -0.80      1.78 o
   6   1   4       11.36        8.04      3.35 o
   7   1   4        0.00        2.45      4.41 o
   8   1   4        2.63        4.22      6.29 o
 -10   2   4        0.01        0.02      3.46 o
  -9   2   4        4.41        3.94      3.16 o
  -8   2   4        1.58       -2.43      2.43 o
  -7   2   4      217.53      217.30      6.05 o
  -6   2   4       16.99       20.26      2.00 o
  -5   2   4      267.07      263.76      3.88 o
  -4   2   4      397.60      418.65      6.47 o
  -3   2   4      376.64      459.92      5.72 o
  -2   2   4     3045.61     3199.79     34.09 o
  -1   2   4      135.83      109.68      1.90 o
   0   2   4       16.38       10.20      0.76 o
   1   2   4      314.25      301.74      3.95 o
   2   2   4       57.29       60.05      2.43 o
   3   2   4       23.72       22.45      1.84 o
   4   2   4        4.66        0.93      1.60 o
   5   2   4        7.67        5.78      2.34 o
   6   2   4        1.64        0.30      2.63 o
   7   2   4        0.44       -3.70      4.12 o
   8   2   4        0.71        2.03      6.49 o
 -10   3   4        1.14       -4.30      4.38 o
  -9   3   4        0.58        2.24      3.05 o
  -8   3   4       10.16       11.10      2.94 o
  -7   3   4        0.85        2.05      2.51 o
  -6   3   4        0.78        1.68      1.71 o
  -5   3   4      232.88      222.86      3.92 o
  -4   3   4        6.48        4.78      0.86 o
  -3   3   4        6.91       10.47      1.42 o
  -2   3   4      369.92      370.08      5.63 o
  -1   3   4       19.20       17.10      1.11 o
   0   3   4       33.49       38.60      1.47 o
   1   3   4      105.28      116.06      2.29 o
   2   3   4       19.77       21.48      1.51 o
   3   3   4        3.91        6.09      1.48 o
   4   3   4       44.28       49.12      2.79 o
   5   3   4        4.21        2.88      2.24 o
   6   3   4        8.32        4.31      2.72 o
   7   3   4        0.21        2.74      4.49 o
   8   3   4        0.01       -5.64      5.65 o
 -10   4   4        2.30       -2.12      4.01 o
  -9   4   4        2.41        1.22      3.05 o
  -8   4   4        3.43       -1.54      3.13 o
  -7   4   4      250.45      235.46      5.72 o
  -6   4   4      107.03       93.94      3.36 o
  -5   4   4        6.44       15.10      1.38 o
  -4   4   4      126.31      152.70      3.17 o
  -3   4   4        7.34       19.39      1.62 o
  -2   4   4      146.41      172.24      3.69 o
  -1   4   4     1944.51     1983.76     22.93 o
   0   4   4      136.96      129.03      2.72 o
   1   4   4        7.27       15.96      1.18 o
   2   4   4       60.21       76.57      2.29 o
   3   4   4      134.43      140.23      4.09 o
   4   4   4        0.66       -0.70      1.85 o
   5   4   4        0.10       -2.11      2.11 o
   6   4   4        0.16       -2.07      2.70 o
   7   4   4        0.00        3.36      4.48 o
   8   4   4        0.63       12.70      8.69 o
 -10   5   4        2.28        0.16      4.20 o
  -9   5   4        1.14        6.32      4.94 o
  -8   5   4        1.38       -0.24      2.60 o
  -7   5   4        1.44        1.44      2.13 o
  -6   5   4       52.09       57.38      2.94 o
  -5   5   4       49.88       57.88      4.08 o
  -4   5   4        6.24        7.21      2.30 o
  -3   5   4       30.53       51.86      2.67 o
  -2   5   4       12.32       15.35      1.78 o
  -1   5   4       45.13       47.92      3.64 o
   0   5   4       17.44       13.62      0.98 o
   1   5   4       11.58       17.26      1.37 o
   2   5   4        2.55        3.57      1.10 o
   3   5   4        6.11        5.79      1.57 o
   4   5   4        7.10       10.39      2.28 o
   5   5   4        0.65       -0.34      2.13 o
   6   5   4        5.40        4.59      3.40 o
   7   5   4        6.16        5.29      4.73 o
   8   5   4        0.10        5.03      8.20 o
  -9   6   4        4.83        3.01      5.46 o
  -8   6   4        6.54        0.80      2.58 o
  -7   6   4       11.84        8.17      2.30 o
  -6   6   4        4.94        8.06      2.14 o
  -5   6   4        1.20       -0.34      1.07 o
  -4   6   4      112.16      119.13      4.08 o
  -3   6   4       42.25       54.21      2.88 o
  -2   6   4       67.14       67.63      2.88 o
  -1   6   4       73.18       68.24      2.00 o
   0   6   4       39.85       38.54      1.37 o
   1   6   4       14.26       12.06      1.41 o
   2   6   4       10.38       15.33      1.38 o
   3   6   4        1.82       -1.60      1.70 o
   4   6   4       24.15       23.45      2.64 o
   5   6   4        1.57        0.57      2.51 o
   6   6   4        0.04       -3.10      3.10 o
   7   6   4        3.68       11.93      6.07 o
  -9   7   4        0.00       -3.41      3.41 o
  -8   7   4        0.02       -0.81      2.94 o
  -7   7   4        2.54        3.77      2.14 o
  -6   7   4        8.22        6.71      1.95 o
  -5   7   4       47.00       45.11      2.36 o
  -4   7   4      247.11      246.54      6.25 o
  -3   7   4      248.65      253.65      6.10 o
  -2   7   4        2.75        0.80      1.59 o
  -1   7   4       47.89       51.03      2.94 o
   0   7   4       67.98       77.40      2.19 o
   1   7   4       12.57       18.62      1.32 o
   2   7   4      169.95      171.46      3.76 o
   3   7   4        1.54       -0.52      1.77 o
   4   7   4        3.97        2.74      2.14 o
   5   7   4        5.06        0.56      2.59 o
   6   7   4        7.66        9.81      3.70 o
   7   7   4        0.71        8.43      6.20 o
  -9   8   4        0.37       -4.11      4.11 o
  -8   8   4       14.42       12.09      4.38 o
  -7   8   4       13.20        9.68      3.67 o
  -6   8   4        0.00       -1.68      1.68 o
  -5   8   4        1.75       -0.75      2.16 o
  -4   8   4        0.01       -0.59      1.87 o
  -3   8   4        6.45        7.19      1.96 o
  -2   8   4      251.20      242.36      6.71 o
  -1   8   4        1.34       -0.36      0.83 o
   0   8   4        6.43        5.85      1.01 o
   1   8   4       13.81        9.30      1.15 o
   2   8   4       60.47       59.89      4.56 o
   3   8   4        0.13       -1.40      1.82 o
   4   8   4        3.32        3.16      2.81 o
   5   8   4        0.02       -2.91      2.91 o
   6   8   4        0.14       -0.19      3.50 o
   7   8   4        0.00       -0.64      5.36 o
  -9   9   4        1.78        6.82      3.77 o
  -8   9   4        2.92        1.47      3.09 o
  -7   9   4        0.43        0.32      2.38 o
  -6   9   4        1.57        4.68      2.06 o
  -5   9   4       80.31       84.71      8.96 o
  -4   9   4      245.11      270.90      7.05 o
  -3   9   4       71.95       80.76      4.62 o
  -2   9   4        6.95        5.71      2.11 o
  -1   9   4        0.00       -0.94      0.94 o
   0   9   4      137.78      141.90      2.85 o
   1   9   4       14.36       12.91      1.73 o
   2   9   4       18.46       22.03      2.70 o
   3   9   4        1.15        0.21      2.20 o
   4   9   4        4.61        1.47      2.86 o
   5   9   4        0.04        1.99      3.21 o
   6   9   4       10.29        9.14      4.05 o
   7   9   4        0.27       -6.72      6.72 o
  -8  10   4        0.87       -1.57      4.36 o
  -7  10   4        4.27        4.65      2.56 o
  -6  10   4        0.18       -1.97      1.97 o
  -5  10   4        1.89       -4.67      4.81 o
  -4  10   4        8.47        7.91      4.94 o
  -3  10   4      123.51      120.95      5.69 o
  -2  10   4      340.64      366.07      8.18 o
  -1  10   4       89.19       87.44      2.67 o
   0  10   4        2.78        1.49      1.53 o
   1  10   4        4.00        0.99      1.74 o
   2  10   4        3.47       -1.71      1.83 o
   3  10   4        4.35        1.11      2.57 o
   4  10   4        0.36        0.97      2.94 o
   5  10   4       12.77       12.53      3.85 o
   6  10   4        0.04       -1.26      4.36 o
  -8  11   4        1.62        1.36      3.30 o
  -7  11   4        0.05       -0.36      2.50 o
  -6  11   4        0.23       -2.53      2.53 o
  -5  11   4       26.23       21.30      7.25 o
  -4  11   4        7.52       11.02      4.11 o
  -3  11   4        1.86        0.93      2.61 o
  -2  11   4       11.26       10.75      1.79 o
  -1  11   4       28.75       29.46      2.07 o
   0  11   4        2.39        0.95      1.83 o
   1  11   4       84.15       85.89      3.58 o
   2  11   4        0.24       -2.03      2.44 o
   3  11   4        0.90        1.09      3.48 o
   4  11   4        2.31        0.78      3.12 o
   5  11   4       14.99       16.75      3.99 o
   6  11   4        1.84        1.47      3.89 o
  -8  12   4        0.23       -4.29      5.44 o
  -7  12   4        2.59        1.54      4.17 o
  -6  12   4        4.71        5.62      3.12 o
  -5  12   4       17.33       20.81      5.83 o
  -4  12   4        2.97       -0.67      3.03 o
  -3  12   4        1.28        4.45      3.18 o
  -2  12   4        2.35        0.90      1.45 o
  -1  12   4      232.16      218.17      5.59 o
   0  12   4        1.73       -1.83      1.83 o
   1  12   4        2.49        0.24      2.14 o
   2  12   4        5.05        4.09      2.47 o
   3  12   4        5.87        4.50      3.12 o
   4  12   4        3.58       -1.59      4.52 o
   5  12   4        8.01        8.21      4.00 o
   6  12   4        0.89        2.84      5.21 o
  -7  13   4        1.19       -0.50      3.83 o
  -6  13   4        1.91       -3.21      3.21 o
  -5  13   4        3.32        0.79      3.47 o
  -4  13   4        0.01       -1.88      2.29 o
  -3  13   4       13.77       18.19      3.17 o
  -2  13   4        2.20        1.76      1.91 o
  -1  13   4        0.95       -1.33      2.20 o
   0  13   4        0.55       -2.02      2.11 o
   1  13   4       11.54        9.64      2.96 o
   2  13   4        0.77       -1.01      2.44 o
   3  13   4        0.17       -2.32      2.99 o
   4  13   4        3.08        1.29      3.53 o
   5  13   4        1.39        2.24      3.78 o
  -7  14   4        0.01       -1.40      4.03 o
  -6  14   4        0.00       -2.72      3.32 o
  -5  14   4        0.04       -3.63      3.63 o
  -4  14   4        7.71        9.49      3.65 o
  -3  14   4        1.74        0.58      1.96 o
  -2  14   4        1.32        3.69      2.07 o
  -1  14   4        4.53        2.76      2.36 o
   0  14   4        0.00       -0.34      2.26 o
   1  14   4        0.93        0.76      2.43 o
   2  14   4        0.90       -0.23      2.59 o
   3  14   4        1.96        2.13      3.47 o
   4  14   4        0.28        0.94      3.74 o
   5  14   4        0.01       -4.10      5.15 o
  -6  15   4        3.14        2.45      3.73 o
  -5  15   4        0.34       -3.95     10.00 o
  -4  15   4       48.53       48.26     11.85 o
  -3  15   4        6.17        1.93      2.91 o
  -2  15   4        0.59        2.52      2.28 o
  -1  15   4        6.87        4.73      2.82 o
   0  15   4       23.60       22.21      3.14 o
   1  15   4        1.23       -0.55      2.56 o
   2  15   4        2.19        1.12      2.81 o
   3  15   4        0.02       -2.32      3.47 o
   4  15   4        0.02       -3.85      4.11 o
  -5  16   4        0.71        0.57      3.59 o
  -4  16   4        0.58       -4.69      5.09 o
  -3  16   4        0.65       -1.22      2.69 o
  -2  16   4        0.76       -0.23      2.42 o
  -1  16   4        0.47       -2.47      2.47 o
   0  16   4        0.00       -1.62      2.65 o
   1  16   4        2.58        1.76      2.89 o
   2  16   4        1.39       -0.01      3.02 o
   3  16   4        0.75        0.82      3.16 o
  -4  17   4        0.18        0.15      3.98 o
  -3  17   4        0.10       -2.23      2.90 o
  -2  17   4        2.16        1.31      3.06 o
  -1  17   4        0.38       -2.89      2.89 o
   0  17   4        0.18       -1.56      2.91 o
   1  17   4        1.40        1.09      3.09 o
   2  17   4        0.96       -2.55      3.37 o
  -2  18   4        0.00        1.55      3.41 o
  -1  18   4        3.16        3.24      3.63 o
   0  18   4        4.12        5.26      3.63 o
 -10   1   5        0.79        1.80      3.39 o
  -9   1   5        0.00       -2.86      2.86 o
  -8   1   5       18.71       13.68      3.02 o
  -7   1   5       34.13       32.56      4.25 o
  -6   1   5       12.83       10.70      1.76 o
  -5   1   5        4.21        2.61      0.97 o
  -4   1   5      134.17      118.31      2.04 o
  -3   1   5      519.10      532.99      6.11 o
  -2   1   5       24.94       23.26      1.24 o
  -1   1   5        0.14        0.87      0.71 o
   0   1   5        1.47        0.81      0.61 o
   1   1   5       76.04       63.04      1.76 o
   2   1   5      238.12      235.19      4.23 o
   3   1   5       98.87       88.39      3.05 o
   4   1   5        3.45        0.46      1.72 o
   5   1   5        0.79       -2.25      2.87 o
   6   1   5        0.16       -2.89      3.32 o
   7   1   5        0.01       -4.39      4.39 o
 -10   2   5        0.40        3.59      3.55 o
  -9   2   5        1.40        3.94      2.94 o
  -8   2   5       11.67        8.29      2.79 o
  -7   2   5       19.50       20.04      4.22 o
  -6   2   5      901.89      849.81     14.89 o
  -5   2   5        0.08       -0.55      0.97 o
  -4   2   5        0.42        1.45      0.81 o
  -3   2   5       65.24       79.40      1.83 o
  -2   2   5      166.49      195.17      3.06 o
  -1   2   5       18.76       18.61      1.52 o
   0   2   5      100.66       84.41      1.75 o
   1   2   5       15.73       21.28      1.32 o
   2   2   5       38.38       39.58      2.19 o
   3   2   5      222.93      205.47      5.95 o
   4   2   5       12.67       11.77      2.47 o
   5   2   5        2.85        3.05      3.02 o
   6   2   5        0.01       -3.35      3.41 o
   7   2   5        1.30        4.02      4.74 o
 -10   3   5        5.68        3.41      3.58 o
  -9   3   5        0.45        2.22      2.91 o
  -8   3   5        2.54        3.99      2.68 o
  -7   3   5        0.55       -1.51      2.15 o
  -6   3   5        2.15        9.41      1.95 o
  -5   3   5        4.88        7.23      1.30 o
  -4   3   5       31.52       35.38      1.78 o
  -3   3   5       62.48       71.41      1.74 o
  -2   3   5       42.94       56.00      1.81 o
  -1   3   5        1.10        0.20      0.74 o
   0   3   5      222.75      246.00      3.68 o
   1   3   5       10.68       15.18      1.49 o
   2   3   5       66.93       68.18      2.61 o
   3   3   5       72.80       89.44      3.79 o
   4   3   5        0.00       -0.55      2.00 o
   5   3   5        0.01        1.23      2.39 o
   6   3   5        1.37        0.90      4.35 o
   7   3   5        2.39        1.20      4.80 o
 -10   4   5        3.00        1.24      4.10 o
  -9   4   5        3.30        1.99      3.02 o
  -8   4   5        1.39       -2.39      2.39 o
  -7   4   5        0.36       -0.29      2.15 o
  -6   4   5       10.92       13.73      2.01 o
  -5   4   5       49.21       55.22      2.17 o
  -4   4   5        2.56       11.17      2.22 o
  -3   4   5       25.03       24.59      2.23 o
  -2   4   5      934.90     1032.44     16.30 o
  -1   4   5      336.04      350.60      4.95 o
   0   4   5       95.16       87.33      2.44 o
   1   4   5        9.41        8.68      1.28 o
   2   4   5        0.17        1.53      1.12 o
   3   4   5        8.87        7.82      2.04 o
   4   4   5        9.51        9.94      2.30 o
   5   4   5        0.42       -2.17      2.17 o
   6   4   5        2.92        4.64      4.27 o
   7   4   5        0.17        0.12      6.33 o
 -10   5   5        0.14       -1.22      4.02 o
  -9   5   5       14.25       14.33      5.71 o
  -8   5   5       13.79        7.86      2.75 o
  -7   5   5        0.67       -2.67      2.67 o
  -6   5   5       20.74       20.89      2.12 o
  -5   5   5        0.16        0.35      1.15 o
  -4   5   5       38.69       29.47      2.06 o
  -3   5   5        0.07       -1.11      1.18 o
  -2   5   5       14.00       16.02      2.00 o
  -1   5   5      270.02      275.17      3.79 o
   0   5   5        4.71        5.44      1.08 o
   1   5   5       18.15       14.83      1.46 o
   2   5   5       70.33       60.21      3.19 o
   3   5   5       44.26       49.44      3.10 o
   4   5   5        0.64       -0.69      2.08 o
   5   5   5        0.22       -2.22      2.22 o
   6   5   5        5.12        2.23      5.18 o
   7   5   5        0.62        5.65      6.24 o
  -9   6   5        0.35       -2.36      3.24 o
  -8   6   5        1.51        2.01      2.56 o
  -7   6   5        0.49        0.09      2.24 o
  -6   6   5       80.58       74.35      4.55 o
  -5   6   5        0.46       -1.98      2.18 o
  -4   6   5      124.27      128.94      4.28 o
  -3   6   5       32.44       42.08      2.69 o
  -2   6   5       27.28       28.33      2.53 o
  -1   6   5       12.41       12.45      1.16 o
   0   6   5        9.55       11.59      1.39 o
   1   6   5        9.96       13.15      1.50 o
   2   6   5        2.78        1.25      1.61 o
   3   6   5       31.93       32.98      2.83 o
   4   6   5        0.93        1.79      2.13 o
   5   6   5        2.17       -0.63      3.10 o
   6   6   5        0.06       -1.08      4.89 o
   7   6   5        0.44        3.18      8.04 o
  -9   7   5        0.19        0.15      3.39 o
  -8   7   5        3.18        1.07      2.80 o
  -7   7   5       17.83       13.15      2.31 o
  -6   7   5       13.91       11.49      2.30 o
  -5   7   5       58.05       55.26      4.78 o
  -4   7   5       36.47       34.46      2.85 o
  -3   7   5        4.05        4.14      1.79 o
  -2   7   5      350.42      327.50      7.16 o
  -1   7   5        0.26        0.16      0.84 o
   0   7   5       13.11       15.04      1.37 o
   1   7   5       50.15       51.84      2.45 o
   2   7   5       88.71       87.75      3.46 o
   3   7   5        1.17       -1.84      1.84 o
   4   7   5        0.22        2.26      2.46 o
   5   7   5        1.13       -2.93      2.93 o
   6   7   5        0.85       -1.54      5.16 o
   7   7   5        4.78       -1.10      6.27 o
  -9   8   5        0.08        1.89      3.53 o
  -8   8   5        0.15        1.29      2.77 o
  -7   8   5        0.48       -2.16      2.16 o
  -6   8   5       16.50       18.06      2.72 o
  -5   8   5       17.05        7.62      3.01 o
  -4   8   5       63.42       71.91      3.86 o
  -3   8   5       20.92       22.79      2.52 o
  -2   8   5       58.69       60.19      3.32 o
  -1   8   5      119.54      115.08      2.37 o
   0   8   5       36.48       36.30      1.59 o
   1   8   5        1.75       -0.19      1.19 o
   2   8   5        8.82        4.56      4.04 o
   3   8   5        0.29       -0.42      2.30 o
   4   8   5        2.74        0.36      2.85 o
   5   8   5        2.94        3.32      3.51 o
   6   8   5        2.57       -5.24      5.24 o
  -9   9   5        8.02        9.40      3.81 o
  -8   9   5        1.63        2.63      2.97 o
  -7   9   5       10.05        8.13      2.48 o
  -6   9   5       29.69       47.86      6.65 o
  -5   9   5       48.31       59.01      9.52 o
  -4   9   5      145.76      126.25      4.87 o
  -3   9   5      492.57      476.14     10.05 o
  -2   9   5      112.09      119.05      4.38 o
  -1   9   5       57.20       58.06      1.95 o
   0   9   5       15.21       16.32      1.65 o
   1   9   5       56.29       63.19      3.22 o
   2   9   5        1.78       -2.09      2.09 o
   3   9   5        0.37        0.25      2.36 o
   4   9   5        0.65        0.18      3.57 o
   5   9   5        0.14       -0.29      3.21 o
   6   9   5        5.37        5.33      5.93 o
  -8  10   5        0.91        1.31      2.92 o
  -7  10   5        0.14       -2.99      2.99 o
  -6  10   5        8.75        6.26      4.96 o
  -5  10   5        3.10        3.03      4.54 o
  -4  10   5        0.57       -1.10      2.70 o
  -3  10   5       29.08       41.51      5.40 o
  -2  10   5      100.02      109.02      5.19 o
  -1  10   5        6.87        7.07      1.51 o
   0  10   5      158.22      147.48      5.59 o
   1  10   5        0.71       -1.47      1.94 o
   2  10   5        0.22       -2.22      2.22 o
   3  10   5        0.59       -2.68      2.68 o
   4  10   5        0.08       -0.59      3.13 o
   5  10   5        5.55        1.83      3.64 o
   6  10   5        0.77        3.56      6.57 o
  -8  11   5        5.96        6.69      3.26 o
  -7  11   5       12.61        9.76      3.40 o
  -6  11   5        1.29       -3.37      4.89 o
  -5  11   5       12.03       10.94      9.38 o
  -4  11   5       28.14       24.97      5.32 o
  -3  11   5        0.76        2.13      3.11 o
  -2  11   5       11.20       11.63      3.08 o
  -1  11   5        9.34       11.18      1.78 o
   0  11   5       92.24      102.92      3.77 o
   1  11   5        0.10       -1.94      1.94 o
   2  11   5       19.27       22.43      3.60 o
   3  11   5        1.31       -1.38      2.97 o
   4  11   5        0.01        0.40      3.34 o
   5  11   5        3.52       -1.21      3.69 o
  -8  12   5        1.97        0.35      3.85 o
  -7  12   5        0.93       -0.72      3.12 o
  -6  12   5        2.33        2.11      2.75 o
  -5  12   5        0.40       -4.21      4.69 o
  -4  12   5        1.58       -3.40      4.28 o
  -3  12   5        6.20        4.03      3.49 o
  -2  12   5       20.53       17.89      1.79 o
  -1  12   5       19.72       18.90      2.53 o
   0  12   5        2.36       -1.97      1.97 o
   1  12   5        1.15       -1.02      2.24 o
   2  12   5        0.18       -0.79      2.80 o
   3  12   5        0.24        2.48      3.28 o
   4  12   5        0.06        3.62      3.54 o
   5  12   5        0.26       -0.68      3.98 o
  -7  13   5        1.28       -2.06      3.59 o
  -6  13   5        6.58        5.07      3.10 o
  -5  13   5        3.84       10.86      5.71 o
  -4  13   5       57.67       91.49     12.66 o
  -3  13   5       15.77       16.68      5.52 o
  -2  13   5        1.72        1.20      1.81 o
  -1  13   5       18.38       17.67      2.58 o
   0  13   5       20.19       18.62      2.87 o
   1  13   5        0.07       -0.64      2.36 o
   2  13   5        5.28        2.36      2.65 o
   3  13   5        0.03       -0.95      3.21 o
   4  13   5        0.12        0.93      3.78 o
  -6  14   5        5.36        3.27      3.41 o
  -5  14   5        7.32        4.75      8.93 o
  -4  14   5       14.90       14.41      3.34 o
  -3  14   5        1.22        0.01      2.70 o
  -2  14   5        0.34       -0.84      2.39 o
  -1  14   5        0.03       -1.51      2.12 o
   0  14   5        8.35        5.55      2.62 o
   1  14   5        0.83        1.57      2.59 o
   2  14   5        1.11        2.00      2.80 o
   3  14   5        0.35       -1.69      3.47 o
   4  14   5        0.02       -2.35      3.90 o
  -6  15   5        0.20        1.87      3.49 o
  -5  15   5        0.01       -5.24      5.24 o
  -4  15   5        0.07       -2.97      2.97 o
  -3  15   5        3.67        3.68      3.24 o
  -2  15   5        3.01       -1.28      2.60 o
  -1  15   5        1.17       -0.12      2.41 o
   0  15   5        0.20        0.12      2.63 o
   1  15   5        0.25        0.02      2.72 o
   2  15   5        0.00       -2.32      2.87 o
   3  15   5        1.40        5.69      4.64 o
  -5  16   5        0.73       -2.80      3.30 o
  -4  16   5        1.56       -0.85      3.39 o
  -3  16   5        0.10       -3.18      3.18 o
  -2  16   5        2.94        3.51      2.89 o
  -1  16   5        3.62        6.42      4.25 o
   0  16   5        6.03        0.89      2.80 o
   1  16   5        0.05        1.26      3.07 o
   2  16   5        0.05       -0.45      3.09 o
  -3  17   5        7.09        3.54      4.81 o
  -2  17   5        0.00       -2.23      3.03 o
  -1  17   5        0.03        0.55      3.41 o
   0  17   5        2.31        2.10      3.71 o
   1  17   5        0.00       -3.67      3.67 o
 -10   0   6        9.57       19.19      5.58 o
  -9   0   6       13.76        7.67      5.64 o
  -8   0   6       12.24       16.35      4.25 o
  -7   0   6      281.75      276.54      9.70 o
  -6   0   6      453.14      472.71     13.14 o
  -5   0   6      654.59      628.58     11.13 o
  -4   0   6        6.74        5.71      1.49 o
  -3   0   6      374.40      399.77      8.60 o
  -2   0   6      126.54      127.01      3.38 o
  -1   0   6       35.61       40.27      2.72 o
   0   0   6       53.93       47.76      2.41 o
   1   0   6        6.87       12.18      3.48 o
   2   0   6       18.49       17.69      2.43 o
   3   0   6       62.78       72.58      8.38 o
   4   0   6        0.19       -0.43      3.90 o
   5   0   6       22.87       18.65      6.27 o
   6   0   6        0.01        1.20      5.62 o
   7   0   6        0.36        2.31      8.81 o
 -10   1   6        3.68       -0.60      3.42 o
  -9   1   6        0.06       -0.42      2.88 o
  -8   1   6        0.04       -2.38      2.38 o
  -7   1   6        9.24        3.16      2.31 o
  -6   1   6        7.88        5.74      1.93 o
  -5   1   6       67.43       70.24      1.86 o
  -4   1   6        0.74        1.64      0.84 o
  -3   1   6      110.96      115.31      2.40 o
  -2   1   6       17.81       17.05      1.14 o
  -1   1   6      110.76      114.84      2.16 o
   0   1   6        4.70        1.04      0.82 o
   1   1   6       11.69        7.24      1.13 o
   2   1   6       57.94       63.60      3.48 o
   3   1   6      306.02      287.43      9.72 o
   4   1   6        3.23       -1.38      2.74 o
   5   1   6        6.79        2.82      3.47 o
   6   1   6        0.09        2.92      3.89 o
   7   1   6        1.03        0.87      6.41 o
 -10   2   6        0.35       -0.38      3.38 o
  -9   2   6        0.13        1.14      2.84 o
  -8   2   6        7.25        3.99      2.69 o
  -7   2   6        4.36        1.51      2.28 o
  -6   2   6      311.28      310.48      5.61 o
  -5   2   6       98.85      103.39      2.30 o
  -4   2   6      563.54      567.21      7.13 o
  -3   2   6      183.56      179.00      2.92 o
  -2   2   6       84.74       77.33      1.70 o
  -1   2   6      533.95      551.24      6.89 o
   0   2   6       15.83       16.21      1.34 o
   1   2   6        0.04       -0.95      1.27 o
   2   2   6        4.03        2.75      1.40 o
   3   2   6       26.40       32.02      3.48 o
   4   2   6        3.73        2.52      3.08 o
   5   2   6        0.25       -2.56      3.23 o
   6   2   6        0.66       -0.77      3.83 o
   7   2   6        0.07       -0.43      6.34 o
 -10   3   6        6.98        7.59      3.79 o
  -9   3   6        0.96        5.66      2.98 o
  -8   3   6        0.76       -1.83      2.48 o
  -7   3   6       10.75        4.81      2.38 o
  -6   3   6      164.45      166.70      3.84 o
  -5   3   6       23.33       28.20      1.75 o
  -4   3   6      124.94      115.23      2.55 o
  -3   3   6        6.34        5.60      0.98 o
  -2   3   6       59.31       62.50      1.78 o
  -1   3   6      213.09      191.45      3.34 o
   0   3   6       20.61       18.91      2.34 o
   1   3   6        0.22        1.20      1.20 o
   2   3   6       24.05       30.40      2.08 o
   3   3   6       22.42       20.50      3.21 o
   4   3   6       17.61       24.96      3.62 o
   5   3   6        6.44        6.76      3.51 o
   6   3   6        0.22       -3.38      5.28 o
   7   3   6        1.18        0.79      6.23 o
 -10   4   6       13.58        7.54      4.84 o
  -9   4   6       11.78        7.54      4.81 o
  -8   4   6        0.08       -0.19      2.72 o
  -7   4   6       16.10       11.67      2.49 o
  -6   4   6      213.52      193.46      4.68 o
  -5   4   6      158.85      128.42      3.46 o
  -4   4   6       15.95        7.68      1.58 o
  -3   4   6       54.94       67.43      2.55 o
  -2   4   6        0.12       -0.31      0.82 o
  -1   4   6       79.20       69.35      2.26 o
   0   4   6      302.74      270.64      4.89 o
   1   4   6        1.45        0.41      1.22 o
   2   4   6        0.00       -1.54      1.54 o
   3   4   6       12.66       14.89      2.50 o
   4   4   6       13.95       12.47      2.88 o
   5   4   6        1.93        2.76      3.44 o
   6   4   6        0.11       -4.19      5.25 o
   7   4   6        0.01        1.11      6.48 o
 -10   5   6        0.88       -2.04      4.00 o
  -9   5   6        4.17        3.04      2.91 o
  -8   5   6        5.18        7.39      2.61 o
  -7   5   6       10.75        8.34      2.41 o
  -6   5   6       41.69       39.37      3.75 o
  -5   5   6       25.82       38.80      7.33 o
  -4   5   6       54.82       64.88      2.90 o
  -3   5   6        4.76        2.57      1.38 o
  -2   5   6       15.19       18.59      1.39 o
  -1   5   6       36.95       36.35      1.65 o
   0   5   6        0.58       -1.05      1.05 o
   1   5   6        4.44        1.32      1.29 o
   2   5   6        1.57        2.05      1.78 o
   3   5   6        6.55        2.64      2.16 o
   4   5   6        2.11       -0.82      2.52 o
   5   5   6        0.90       -1.57      4.70 o
   6   5   6        0.14       -1.70      5.68 o
   7   5   6        0.94       -1.03      6.71 o
  -9   6   6        7.06        9.77      4.89 o
  -8   6   6        6.28        7.78      2.72 o
  -7   6   6        8.85        5.80      2.29 o
  -6   6   6       33.99       27.12      3.95 o
  -5   6   6       22.17       27.47      3.48 o
  -4   6   6        0.04        1.81      1.74 o
  -3   6   6       23.90       28.50      2.76 o
  -2   6   6        0.04       -1.50      1.50 o
  -1   6   6       32.92       37.22      1.70 o
   0   6   6       19.83       19.41      1.45 o
   1   6   6       10.66        7.29      1.64 o
   2   6   6        0.99       -1.13      1.65 o
   3   6   6        0.53       -1.00      2.25 o
   4   6   6        0.74       -2.41      2.41 o
   5   6   6        3.20        3.07      5.06 o
   6   6   6        1.18        0.01      5.60 o
  -9   7   6       13.77       19.24      3.86 o
  -8   7   6        0.00       -1.36      2.76 o
  -7   7   6        5.44        5.81      2.16 o
  -6   7   6        8.40        6.31      3.36 o
  -5   7   6       20.39       16.39      4.12 o
  -4   7   6       39.73       36.92      3.57 o
  -3   7   6      123.80      122.39      5.17 o
  -2   7   6      187.91      188.83      5.25 o
  -1   7   6        8.35        9.55      1.19 o
   0   7   6        4.87        5.22      1.33 o
   1   7   6       10.34       14.68      2.21 o
   2   7   6        0.28       -2.01      2.01 o
   3   7   6       32.86       33.26      3.45 o
   4   7   6        0.01       -2.61      2.61 o
   5   7   6        0.00       -4.96      4.96 o
   6   7   6        0.39        2.87      5.82 o
  -9   8   6        1.34        3.07      3.56 o
  -8   8   6        2.28        5.23      2.75 o
  -7   8   6       24.93       23.53      3.61 o
  -6   8   6       26.76       25.26      5.76 o
  -5   8   6        1.93        1.18      2.69 o
  -4   8   6        0.05       -0.90      2.58 o
  -3   8   6       78.99       85.19      5.56 o
  -2   8   6        0.54       -0.30      1.84 o
  -1   8   6      113.28      116.67      2.59 o
   0   8   6        6.90        6.63      1.95 o
   1   8   6       22.15       23.99      3.89 o
   2   8   6        3.96       -0.66      2.25 o
   3   8   6        0.30        1.43      2.55 o
   4   8   6        0.00       -2.82      3.01 o
   5   8   6        0.18        0.59      5.91 o
   6   8   6        0.10        0.82      6.03 o
  -9   9   6        0.01        3.71      3.48 o
  -8   9   6        1.11        3.39      7.98 o
  -7   9   6       16.05       19.24      3.43 o
  -6   9   6        0.51       -3.53      4.35 o
  -5   9   6        1.04        1.86      2.97 o
  -4   9   6       58.26       55.68      8.04 o
  -3   9   6      149.48      169.98      6.25 o
  -2   9   6      104.96      107.06      4.45 o
  -1   9   6       40.27       41.90      2.05 o
   0   9   6        2.58        3.63      1.91 o
   1   9   6       39.57       46.67      4.88 o
   2   9   6        2.47       -2.27      2.27 o
   3   9   6        1.94        2.33      3.08 o
   4   9   6        0.38       -1.75      4.54 o
   5   9   6        1.45       -3.49      5.95 o
   6   9   6        0.31       -5.92      5.92 o
  -8  10   6        1.99        5.51      5.24 o
  -7  10   6        0.42        0.15      2.91 o
  -6  10   6        4.68        5.48      5.05 o
  -5  10   6        0.42       -0.61      4.45 o
  -4  10   6       30.30       32.99      5.63 o
  -3  10   6        0.00       -2.48      2.48 o
  -2  10   6       48.71       65.23      4.70 o
  -1  10   6      124.44      130.46      3.48 o
   0  10   6       32.92       32.02      4.01 o
   1  10   6        1.34        3.94      2.56 o
   2  10   6       12.69       18.48      3.76 o
   3  10   6        1.14       -1.65      3.05 o
   4  10   6        0.49       -0.20      4.92 o
   5  10   6        0.09       -1.65      5.71 o
  -8  11   6       23.57       18.71      4.45 o
  -7  11   6        2.35        0.15      6.31 o
  -6  11   6        0.11       -2.64      4.95 o
  -5  11   6        0.00        0.32      4.87 o
  -4  11   6       33.13       34.46      8.85 o
  -3  11   6        8.99       13.00      4.78 o
  -2  11   6       35.55       36.66      5.30 o
  -1  11   6       27.03       30.98      2.69 o
   0  11   6        2.68        1.33      2.19 o
   1  11   6        0.01       -2.39      2.39 o
   2  11   6       14.70       11.93      3.39 o
   3  11   6        0.31       -3.12      3.12 o
   4  11   6        0.08        2.10      5.13 o
   5  11   6        0.02       -4.48      7.14 o
  -7  12   6        0.26       -1.04      4.04 o
  -6  12   6        4.91        5.74      5.95 o
  -5  12   6        1.96        7.33      5.44 o
  -4  12   6        3.04       -4.02      6.90 o
  -3  12   6        1.26       -0.44      4.28 o
  -2  12   6        3.45        3.56      2.59 o
  -1  12   6        2.10        2.86      1.99 o
   0  12   6       71.03       75.37      8.48 o
   1  12   6        1.45       -2.91      2.91 o
   2  12   6        5.46        0.55      3.19 o
   3  12   6        0.60        1.05      3.41 o
   4  12   6        1.06       -5.00      5.00 o
  -7  13   6        2.78       -1.34      9.82 o
  -6  13   6        3.47        4.59      6.35 o
  -5  13   6        3.81       15.62      6.34 o
  -4  13   6        9.08       22.53      9.01 o
  -3  13   6        0.04       -4.71      4.71 o
  -2  13   6        4.58       -2.49      2.49 o
  -1  13   6        0.29       -0.36      2.17 o
   0  13   6        1.01       -2.06      3.01 o
   1  13   6        0.00       -2.18      2.48 o
   2  13   6        1.40       -1.99      3.31 o
   3  13   6        0.45       -4.99      4.99 o
   4  13   6        0.21       -4.31      9.17 o
  -6  14   6        0.26       -8.85      8.85 o
  -5  14   6        0.21       -4.83      8.00 o
  -4  14   6        0.48       -1.75      7.63 o
  -3  14   6        0.26        4.95      7.71 o
  -2  14   6        0.46        4.93      3.03 o
  -1  14   6        0.56       -0.94      2.69 o
   0  14   6        3.90        3.38      2.73 o
   1  14   6        2.80        4.23      2.91 o
   2  14   6        0.49       -4.99      4.99 o
   3  14   6        0.03       -5.46      5.46 o
  -5  15   6        0.54       -3.41      8.97 o
  -4  15   6        0.09       10.15      8.85 o
  -3  15   6       37.21       45.77      4.70 o
  -2  15   6        4.91        4.28      3.54 o
  -1  15   6        0.19        0.45      2.90 o
   0  15   6        0.92       -1.60      3.23 o
   1  15   6        6.60        2.13      3.62 o
   2  15   6        1.76        4.46      5.45 o
  -4  16   6        1.14       -2.82      3.69 o
  -3  16   6        6.69        7.05      3.62 o
  -2  16   6        0.02       -1.14      3.61 o
  -1  16   6        0.91       -3.95      4.63 o
   0  16   6        2.23        1.60      3.56 o
   1  16   6        0.91       -2.88      3.74 o
  -3  17   6        0.12       -3.94      3.94 o
  -2  17   6        0.01       -0.69      3.23 o
  -1  17   6        0.17       -3.41      3.48 o
   0  17   6        0.69       -4.87      6.53 o
 -10   1   7        2.08       -1.74      3.61 o
  -9   1   7        2.88        2.16      2.99 o
  -8   1   7        0.06        1.14      2.49 o
  -7   1   7       29.03       30.94      3.44 o
  -6   1   7       71.16       71.43      3.49 o
  -5   1   7       25.54       33.18      2.95 o
  -4   1   7        5.23        3.06      1.00 o
  -3   1   7       79.29       81.96      2.04 o
  -2   1   7      165.04      174.84      3.42 o
  -1   1   7        1.29       -0.48      0.89 o
   0   1   7        0.22        0.15      1.07 o
   1   1   7        2.07        2.54      1.12 o
   2   1   7        9.06        9.65      2.58 o
   3   1   7       31.38       39.41      3.73 o
   4   1   7       33.00       33.76      4.16 o
   5   1   7        0.28       -2.13      3.58 o
   6   1   7        0.01        2.18      4.85 o
 -10   2   7        0.00       -1.72      3.39 o
  -9   2   7        0.00       -2.78      2.78 o
  -8   2   7        2.47       -1.94      2.49 o
  -7   2   7        0.52       -2.07      2.07 o
  -6   2   7        0.35       -0.45      1.72 o
  -5   2   7      908.97      869.62     11.97 o
  -4   2   7        0.01       -1.03      1.03 o
  -3   2   7       11.13        9.64      1.29 o
  -2   2   7        5.27        4.67      1.07 o
  -1   2   7       29.33       28.85      1.52 o
   0   2   7        4.47        2.37      1.35 o
   1   2   7       28.54       25.47      2.98 o
   2   2   7        2.36       -2.16      2.16 o
   3   2   7        0.07       -0.47      2.53 o
   4   2   7        8.44        8.88      3.33 o
   5   2   7        2.36       -2.45      4.30 o
   6   2   7        1.40       -0.10      6.17 o
 -10   3   7        0.37       -3.10      3.32 o
  -9   3   7       14.97       13.35      3.22 o
  -8   3   7        0.15        1.04      2.48 o
  -7   3   7        4.09        3.41      2.19 o
  -6   3   7        1.83        0.00      1.95 o
  -5   3   7       53.46       37.78      4.08 o
  -4   3   7        6.21        5.30      1.31 o
  -3   3   7        9.79       13.78      1.38 o
  -2   3   7       33.97       29.49      1.65 o
  -1   3   7      111.99      109.92      2.42 o
   0   3   7       25.13       18.99      1.62 o
   1   3   7        3.04        5.28      1.79 o
   2   3   7        3.05        1.50      1.89 o
   3   3   7       21.51       17.24      3.28 o
   4   3   7       19.19       16.19      4.38 o
   5   3   7        0.00        0.30      4.28 o
   6   3   7        0.14        2.79      6.30 o
 -10   4   7        5.56        1.03      3.55 o
  -9   4   7       10.77       13.27      3.27 o
  -8   4   7        0.55       -0.09      2.48 o
  -7   4   7        1.38       -0.27      2.08 o
  -6   4   7        3.70        1.04      1.55 o
  -5   4   7        9.47        8.94      2.32 o
  -4   4   7       20.92       26.93      3.10 o
  -3   4   7        0.01       -0.97      0.97 o
  -2   4   7        5.63        4.17      1.03 o
  -1   4   7      231.67      225.95      3.93 o
   0   4   7       31.81       35.96      1.95 o
   1   4   7       36.35       42.10      3.13 o
   2   4   7        1.00       -1.57      1.78 o
   3   4   7        0.00        0.59      3.75 o
   4   4   7        2.17       -3.29      3.65 o
   5   4   7        1.13        1.78      4.35 o
   6   4   7        0.08        2.25      5.95 o
 -10   5   7        7.69        7.71      6.33 o
  -9   5   7        1.44        0.49      2.91 o
  -8   5   7       37.32       43.03      3.61 o
  -7   5   7       21.98       20.54      2.58 o
  -6   5   7        0.34       -0.93      1.76 o
  -5   5   7       85.00       82.12      4.84 o
  -4   5   7        2.02       -0.70      2.18 o
  -3   5   7        1.48       -0.19      1.52 o
  -2   5   7        3.91        4.33      1.11 o
  -1   5   7       26.58       29.93      1.64 o
   0   5   7       75.45       85.99      5.66 o
   1   5   7        0.00       -1.61      1.70 o
   2   5   7        1.10       -2.07      2.07 o
   3   5   7        9.45        4.40      5.82 o
   4   5   7       10.34       15.17      4.36 o
   5   5   7        0.10        8.01      5.70 o
   6   5   7        0.00        2.27      6.13 o
  -9   6   7        1.82        1.25      3.29 o
  -8   6   7        6.43        7.65      2.73 o
  -7   6   7        0.00       -1.15      1.90 o
  -6   6   7        1.82       -1.30      2.88 o
  -5   6   7       92.01       87.40      5.30 o
  -4   6   7       11.20        6.09      2.67 o
  -3   6   7       80.12       78.93      3.53 o
  -2   6   7        6.78        6.36      1.38 o
  -1   6   7        0.66        0.24      1.16 o
   0   6   7        2.53        0.31      1.58 o
   1   6   7        4.33        0.99      2.05 o
   2   6   7        0.55       -2.12      2.12 o
   3   6   7        3.85       -1.05      5.14 o
   4   6   7        1.19       -3.78      3.78 o
   5   6   7        0.07       -5.12      5.12 o
   6   6   7        0.29       -1.57      6.18 o
  -9   7   7        0.55        1.50      3.35 o
  -8   7   7        0.51       -1.42      2.44 o
  -7   7   7        6.58        3.39      2.63 o
  -6   7   7       27.00       19.44      3.83 o
  -5   7   7        8.76       10.43      3.10 o
  -4   7   7       22.11       23.96      3.47 o
  -3   7   7        0.45       -1.18      2.36 o
  -2   7   7        0.53        2.54      1.66 o
  -1   7   7      140.02      127.58      3.37 o
   0   7   7        0.96       -1.91      1.92 o
   1   7   7        0.01       -2.77      2.77 o
   2   7   7       14.10       11.51      3.93 o
   3   7   7        7.02        4.52      3.77 o
   4   7   7        0.90       -4.46      4.46 o
   5   7   7        0.01       -2.93      7.12 o
   6   7   7        0.60        0.73      9.50 o
  -9   8   7       14.26       22.76      6.11 o
  -8   8   7        1.15        0.60      3.67 o
  -7   8   7        0.00       -4.71      6.49 o
  -6   8   7        0.08       -3.08      3.08 o
  -5   8   7       12.16       13.22      3.51 o
  -4   8   7       41.36       36.96     10.31 o
  -3   8   7       84.82       93.24      9.07 o
  -2   8   7        4.34        6.78      2.31 o
  -1   8   7        0.13       -1.51      1.51 o
   0   8   7       54.71       68.14      5.12 o
   1   8   7       10.91       10.31      2.69 o
   2   8   7       10.50        4.99      3.71 o
   3   8   7        7.08        5.93      3.93 o
   4   8   7        0.01       -4.07      4.78 o
   5   8   7        0.71       -3.66      5.69 o
  -9   9   7        0.33       -0.49      4.38 o
  -8   9   7        6.50        2.54      3.58 o
  -7   9   7        0.44       -6.86      6.86 o
  -6   9   7       16.00       12.52      5.45 o
  -5   9   7        6.80        9.02      3.62 o
  -4   9   7       11.59       10.59      3.62 o
  -3   9   7       52.68       46.33      4.49 o
  -2   9   7      270.77      277.55      8.65 o
  -1   9   7       37.96       45.94      3.78 o
   0   9   7        4.21        7.40      2.35 o
   1   9   7        1.20        3.91      2.51 o
   2   9   7       12.59       18.31      4.43 o
   3   9   7        0.32        4.63      4.92 o
   4   9   7        0.53        6.63      8.46 o
   5   9   7        0.07        0.50      5.88 o
  -8  10   7       11.28       12.17      5.78 o
  -7  10   7        2.14       -0.73      7.59 o
  -6  10   7        0.53       -2.00      4.76 o
  -5  10   7       12.95       10.07      5.07 o
  -4  10   7       13.64       14.57      6.74 o
  -3  10   7        0.51       -3.76      3.76 o
  -2  10   7        0.83       -2.21      2.21 o
  -1  10   7       37.80       50.25      4.31 o
   0  10   7        2.38        0.47      2.98 o
   1  10   7       65.18       79.94      9.19 o
   2  10   7        0.52       -4.38      4.38 o
   3  10   7        1.55        1.01      4.80 o
   4  10   7        0.56        1.33      5.54 o
   5  10   7        0.03       -3.75      6.09 o
  -8  11   7        3.18       -0.22      5.30 o
  -7  11   7        5.00       19.08      9.29 o
  -6  11   7       16.46       18.96      6.34 o
  -5  11   7        0.13       -4.56      4.56 o
  -4  11   7        7.13       -0.53      4.93 o
  -3  11   7       24.49       18.40      5.46 o
  -2  11   7        0.03       -2.29      2.29 o
  -1  11   7       28.09       33.90      3.94 o
   0  11   7        0.00       -3.87      5.08 o
   1  11   7        6.56       11.23      4.91 o
   2  11   7        0.00       -7.51      9.27 o
   3  11   7        2.06        6.48      5.61 o
   4  11   7        0.05       -3.41     10.65 o
  -7  12   7        3.01        0.81      9.42 o
  -6  12   7        3.86       -5.36      5.36 o
  -5  12   7        4.16       11.12      8.60 o
  -4  12   7        1.38       -0.55      5.02 o
  -3  12   7        2.50        1.61      4.99 o
  -2  12   7        0.29       -2.46      2.46 o
  -1  12   7        6.60        2.99      2.45 o
   0  12   7        2.24       -1.64      4.09 o
   1  12   7        0.22       -4.44      5.28 o
   2  12   7        0.03       -3.76      4.78 o
   3  12   7        0.00       -2.55      7.69 o
   4  12   7        0.06       -3.57      8.69 o
  -7  13   7        1.57        2.11      9.82 o
  -6  13   7        5.24        8.25      6.58 o
  -5  13   7        2.32       -6.74      7.63 o
  -4  13   7        0.80        2.12      5.39 o
  -3  13   7       15.86       21.22      6.30 o
  -2  13   7       14.75       13.15      3.49 o
  -1  13   7        0.21       -2.48      2.64 o
   0  13   7        6.99        4.09      4.57 o
   1  13   7        1.37        2.87      4.96 o
   2  13   7        0.07       -4.24      5.10 o
   3  13   7        2.28       -0.65      5.88 o
  -5  14   7        3.96       14.00      9.86 o
  -4  14   7        5.88       16.84      9.25 o
  -3  14   7       15.19       35.35     10.23 o
  -2  14   7        0.32       -1.91      3.07 o
  -1  14   7        0.02        0.35      2.84 o
   0  14   7        0.17       -3.90      3.90 o
   1  14   7        5.10        1.38      5.12 o
   2  14   7        0.13       -4.85      5.04 o
  -5  15   7        2.33       -1.75      9.29 o
  -4  15   7        0.31       -8.48      8.48 o
  -3  15   7        0.04       -1.69      3.23 o
  -2  15   7        1.55        3.07      3.71 o
  -1  15   7        2.33        1.70      4.07 o
   0  15   7        0.59       -3.36      3.36 o
   1  15   7        0.02       -0.64      5.38 o
  -4  16   7        1.04       -1.87      9.82 o
  -3  16   7        0.85       -3.38      3.38 o
  -2  16   7        0.70        5.80      5.15 o
  -1  16   7        0.52       -0.70      3.31 o
   0  16   7        0.57       -1.83      3.57 o
 -10   0   8       12.65       15.89      5.41 o
  -9   0   8        7.32       15.35      4.96 o
  -8   0   8       29.40       36.07      5.03 o
  -7   0   8        9.84       18.91      3.88 o
  -6   0   8      239.51      225.48     16.61 o
  -5   0   8      325.04      332.88     13.40 o
  -4   0   8      703.09      683.09     16.72 o
  -3   0   8       14.79       12.54      2.13 o
  -2   0   8       87.00       83.89      3.29 o
  -1   0   8       11.84        9.43      2.04 o
   0   0   8        0.54        0.58      2.66 o
   1   0   8        2.27        2.40      3.20 o
   2   0   8        2.28        2.28      3.34 o
   3   0   8       10.82       11.80      4.63 o
   4   0   8        0.21        7.24      6.64 o
   5   0   8        0.09        6.53      8.93 o
   6   0   8        1.40       -4.30      9.94 o
 -10   1   8        1.50       -0.83      3.49 o
  -9   1   8       12.27       18.04      3.48 o
  -8   1   8        0.08        1.63      2.61 o
  -7   1   8        4.20        2.17      2.27 o
  -6   1   8       66.21       67.40      3.93 o
  -5   1   8       10.30        7.75      1.81 o
  -4   1   8       12.08       11.54      1.80 o
  -3   1   8       50.44       61.96      2.86 o
  -2   1   8        4.21        2.27      1.17 o
  -1   1   8        0.29       -1.42      1.42 o
   0   1   8       58.32       67.62      3.61 o
   1   1   8        1.06       -1.81      2.14 o
   2   1   8        5.62        6.79      2.79 o
   3   1   8        5.28        5.25      3.06 o
   4   1   8       31.87       27.02      4.99 o
   5   1   8        0.46       -0.21      5.94 o
   6   1   8        1.03        8.60     10.47 o
 -10   2   8        1.03       -0.27      3.72 o
  -9   2   8        2.39       -2.06      2.94 o
  -8   2   8        0.52        3.06      2.58 o
  -7   2   8        4.10        2.68      2.37 o
  -6   2   8        0.84       -1.32      1.99 o
  -5   2   8      106.67      105.55      3.31 o
  -4   2   8      118.47      102.79      4.13 o
  -3   2   8      262.08      263.56      4.70 o
  -2   2   8       40.98       43.13      1.97 o
  -1   2   8        1.65        2.28      1.30 o
   0   2   8       41.68       53.78      3.39 o
   1   2   8        2.70        1.19      2.23 o
   2   2   8        2.01       -2.25      2.33 o
   3   2   8        0.75       -0.83      3.44 o
   4   2   8        4.31        7.50      4.30 o
   5   2   8        0.07        3.05      4.80 o
   6   2   8        0.37        3.82     10.63 o
 -10   3   8        0.70       -3.75      3.75 o
  -9   3   8        5.47        8.30      3.17 o
  -8   3   8        0.07        1.34      2.53 o
  -7   3   8        0.14        0.11      2.12 o
  -6   3   8        2.14        0.96      1.67 o
  -5   3   8      333.44      315.03      7.96 o
  -4   3   8       30.24       26.09      2.28 o
  -3   3   8        0.44       -0.96      1.28 o
  -2   3   8        0.07       -1.17      1.17 o
  -1   3   8       35.48       32.19      5.18 o
   0   3   8       52.76       60.24      4.55 o
   1   3   8        8.78        5.24      3.10 o
   2   3   8        0.30        2.88      3.08 o
   3   3   8        1.46        1.28      3.64 o
   4   3   8        8.78       13.51      4.61 o
   5   3   8        4.51        4.09      4.80 o
   6   3   8        0.20        0.20      9.46 o
  -9   4   8       43.60       45.29      4.92 o
  -8   4   8       25.58       29.55      3.54 o
  -7   4   8        2.95       -0.07      2.09 o
  -6   4   8       18.15       14.88      1.87 o
  -5   4   8       20.24       16.08      2.57 o
  -4   4   8       88.05       75.86      2.90 o
  -3   4   8       34.65       38.06      2.37 o
  -2   4   8        5.02        5.51      1.78 o
  -1   4   8        1.63        0.91      1.91 o
   0   4   8       11.69        4.66      2.71 o
   1   4   8       14.65        9.65      3.29 o
   2   4   8        0.40       -2.79      2.79 o
   3   4   8        0.03       -0.75      3.80 o
   4   4   8        0.30       -1.86      4.13 o
   5   4   8        0.11        2.17      5.91 o
  -9   5   8        3.63        4.01      3.12 o
  -8   5   8        2.77       -1.15      2.49 o
  -7   5   8        3.96        1.13      2.10 o
  -6   5   8       25.19       22.09      5.54 o
  -5   5   8      115.36       90.32      6.44 o
  -4   5   8        6.20        5.88      3.27 o
  -3   5   8        7.42        7.21      2.04 o
  -2   5   8        2.43       -0.55      2.02 o
  -1   5   8        3.27        2.11      2.20 o
   0   5   8       25.02       31.96      3.67 o
   1   5   8        0.17       -2.68      2.81 o
   2   5   8        0.07       -1.20      3.09 o
   3   5   8        0.64        0.89      3.60 o
   4   5   8        2.71       -1.76      4.07 o
   5   5   8        1.19        6.84      7.77 o
  -9   6   8       28.33       45.30      5.83 o
  -8   6   8       28.72       32.83      4.05 o
  -7   6   8        4.74        3.29      2.63 o
  -6   6   8        0.92       -1.47      3.55 o
  -5   6   8       15.50       12.63      3.27 o
  -4   6   8       31.23       29.69      7.79 o
  -3   6   8        1.09       -1.08      2.36 o
  -2   6   8        1.51        1.83      1.60 o
  -1   6   8        6.25        4.20      1.89 o
   0   6   8       12.67       15.50      4.82 o
   1   6   8        3.61        1.50      3.28 o
   2   6   8        3.35        1.22      3.40 o
   3   6   8        0.54       -3.50      3.50 o
   4   6   8        0.18       -2.73      4.33 o
   5   6   8        0.04       -1.61      5.67 o
  -9   7   8        3.05       10.30      3.44 o
  -8   7   8        4.08        8.84      3.54 o
  -7   7   8        0.05       -2.31      2.31 o
  -6   7   8       22.60       29.85      5.29 o
  -5   7   8       10.97        9.84      3.26 o
  -4   7   8        2.32       -1.48      2.71 o
  -3   7   8       20.63       26.15      4.89 o
  -2   7   8       10.11        8.77      1.81 o
  -1   7   8       62.55       74.97      3.32 o
   0   7   8        0.92       -2.40      2.40 o
   1   7   8        0.02       -3.28      3.28 o
   2   7   8        4.34        1.94      4.92 o
   3   7   8        0.14       -2.89      3.89 o
   4   7   8        3.29        0.52      5.44 o
   5   7   8        0.05       -1.44      6.25 o
  -9   8   8        0.24        0.74      3.85 o
  -8   8   8        2.40        5.92      3.55 o
  -7   8   8        5.39        0.97      6.98 o
  -6   8   8        9.01        7.39      4.52 o
  -5   8   8       20.35       14.78      3.62 o
  -4   8   8        9.56        1.65      4.22 o
  -3   8   8        1.22       -1.23      3.98 o
  -2   8   8       58.97       62.72      5.20 o
  -1   8   8        0.11       -3.04      3.04 o
   0   8   8       13.12       18.16      3.89 o
   1   8   8        5.58        5.27      3.60 o
   2   8   8       10.90       13.47      5.34 o
   3   8   8        0.50       -3.38      4.86 o
   4   8   8        0.11       -4.16      5.37 o
   5   8   8        0.03       -5.12      6.11 o
  -8   9   8        0.74       -0.77      8.20 o
  -7   9   8        0.39        3.94      7.87 o
  -6   9   8       20.25       23.54      8.60 o
  -5   9   8        0.03       -0.81      5.88 o
  -4   9   8        2.02       -0.74      3.05 o
  -3   9   8        9.89       20.72      5.00 o
  -2   9   8       24.94       27.13      2.60 o
  -1   9   8       54.41       68.18      4.95 o
   0   9   8       47.73       58.97      7.70 o
   1   9   8        1.29        1.46      3.56 o
   2   9   8        2.68       -3.57      3.94 o
   3   9   8        0.01       -0.73      5.13 o
   4   9   8        0.02        4.01      5.72 o
  -8  10   8        0.49       -6.21      8.64 o
  -7  10   8        0.33        2.68      8.40 o
  -6  10   8        5.76        5.32      7.87 o
  -5  10   8        0.66       -1.95      5.84 o
  -4  10   8        0.65       -0.77      4.50 o
  -3  10   8       37.31       40.39      8.18 o
  -2  10   8        1.28       -0.41      2.49 o
  -1  10   8        0.31        4.39      3.28 o
   0  10   8       10.17       15.06      4.18 o
   1  10   8        3.22        2.07      3.91 o
   2  10   8        2.17       -3.02      4.96 o
   3  10   8        4.57        5.53      5.75 o
   4  10   8        0.28       -4.49      5.75 o
  -7  11   8       35.02       54.96     12.26 o
  -6  11   8        0.15       -2.84      7.91 o
  -5  11   8        0.04       -3.41      6.86 o
  -4  11   8        0.00        0.31      4.81 o
  -3  11   8       10.23        6.85      4.80 o
  -2  11   8        7.55        8.47      5.12 o
  -1  11   8       38.22       38.95      4.45 o
   0  11   8       13.50       28.26      4.67 o
   1  11   8        4.94       -0.73      4.77 o
   2  11   8        0.05       -4.12      5.21 o
   3  11   8        0.71       -5.37      5.37 o
  -7  12   8        3.40        5.03     10.23 o
  -5  12   8        4.52        8.25      6.04 o
  -4  12   8        0.31        0.29      5.35 o
  -3  12   8        0.63        3.20      5.02 o
  -2  12   8        0.07       -2.62      2.62 o
  -1  12   8        0.00       -1.00      3.53 o
   0  12   8        2.37        3.19      4.63 o
   1  12   8        8.12        9.28      5.36 o
   2  12   8        0.83       -5.26      5.26 o
   3  12   8        1.73       -1.20      6.01 o
  -5  13   8        5.19        1.85      6.28 o
  -4  13   8        2.63        8.36      6.11 o
  -3  13   8        4.12       11.93      6.05 o
  -2  13   8        1.12       -1.60      3.73 o
  -1  13   8        0.27       -3.01      4.01 o
   0  13   8        0.28       -4.76      4.76 o
   1  13   8        0.51       -0.08      5.22 o
   2  13   8        0.13       -5.58      5.58 o
  -5  14   8        0.78       -3.04      9.42 o
  -4  14   8        0.35       -4.59      8.04 o
  -3  14   8        1.01       -2.52      7.87 o
  -2  14   8        4.13        2.76      3.70 o
  -1  14   8        1.10       -5.12     11.20 o
   0  14   8        0.01       -4.21      4.89 o
   1  14   8        1.36       -5.23      5.23 o
  -4  15   8        0.02        5.28      9.70 o
  -3  15   8        0.00        2.44      3.71 o
  -2  15   8        8.37        6.93      4.19 o
  -1  15   8        1.20       -1.85      6.13 o
   0  15   8        0.18       -5.12      5.12 o
 -10   1   9        3.13        3.05      4.76 o
  -9   1   9        2.49       -1.13      3.00 o
  -8   1   9        3.39        4.01      2.67 o
  -7   1   9        0.00       -2.03      2.52 o
  -6   1   9       12.55       15.19      3.36 o
  -5   1   9       35.78       35.09      7.85 o
  -4   1   9      110.90      106.29      5.68 o
  -3   1   9        6.93        0.68      3.18 o
  -2   1   9       10.66       13.87      2.87 o
  -1   1   9       14.15       15.24      2.97 o
   0   1   9        0.04       -2.02      2.40 o
   1   1   9        0.07       -2.01      2.68 o
   2   1   9        1.58        6.94      4.05 o
   3   1   9        1.67       11.07      5.27 o
   4   1   9        3.74        4.89      5.71 o
   5   1   9        4.52       19.36     10.43 o
  -9   2   9        0.00       -1.20      2.93 o
  -8   2   9        3.68        2.63      2.83 o
  -7   2   9        1.32        1.99      2.34 o
  -6   2   9        1.86        0.07      2.00 o
  -5   2   9        6.77        1.90      3.02 o
  -4   2   9      307.25      284.44      6.46 o
  -3   2   9        0.68       -1.79      1.79 o
  -2   2   9       18.22       21.82      3.05 o
  -1   2   9       13.30       15.31      3.04 o
   0   2   9        1.45       -0.52      2.73 o
   1   2   9        0.21       -1.45      3.13 o
   2   2   9        1.76        1.15      3.36 o
   3   2   9        0.38        4.04      3.90 o
   4   2   9        0.89       -0.61      5.65 o
   5   2   9        0.02       -3.40      6.49 o
  -9   3   9        2.25        0.57      3.09 o
  -8   3   9       16.44       14.40      3.07 o
  -7   3   9        2.17       -0.21      2.21 o
  -6   3   9        0.45       -1.94      2.25 o
  -5   3   9        3.27        3.04      2.20 o
  -4   3   9      105.05       86.20      4.79 o
  -3   3   9        4.95        3.34      2.03 o
  -2   3   9        0.88       -2.69      4.06 o
  -1   3   9        3.89       -2.86      2.86 o
   0   3   9       38.36       36.50      4.10 o
   1   3   9       13.85       11.65      3.46 o
   2   3   9        1.15       -3.11      3.11 o
   3   3   9        0.88       -2.09      5.38 o
   4   3   9        3.26       -1.17      8.67 o
   5   3   9        2.40        0.20      6.64 o
  -9   4   9        2.01       -0.33      2.98 o
  -8   4   9       17.97       18.02      3.07 o
  -7   4   9        1.02       -1.49      2.24 o
  -6   4   9        0.15       -0.06      2.34 o
  -5   4   9        1.71        0.23      2.96 o
  -4   4   9        4.62        3.46      1.95 o
  -3   4   9        5.75        2.05      1.78 o
  -2   4   9        2.90        0.96      2.54 o
  -1   4   9        1.72        3.33      3.60 o
   0   4   9       12.58       11.54      3.26 o
   1   4   9        0.42       -3.04      3.04 o
   2   4   9        6.83        3.88      3.58 o
   3   4   9        0.31       -1.61      3.97 o
   4   4   9        0.11       -1.44      4.43 o
   5   4   9        0.31        5.19      9.66 o
  -9   5   9       10.65       13.80      3.49 o
  -8   5   9        6.29        4.86      3.70 o
  -7   5   9       28.26       27.42      2.87 o
  -6   5   9       18.03       15.30      2.77 o
  -5   5   9        3.93       13.88      5.56 o
  -4   5   9       94.67       85.42      5.81 o
  -3   5   9        0.00       -1.57      1.57 o
  -2   5   9        8.74        2.75      2.61 o
  -1   5   9        2.66       -0.98      2.63 o
   0   5   9       27.79       29.08      4.82 o
   1   5   9        8.67        5.53      3.50 o
   2   5   9        0.05       -3.28      4.62 o
   3   5   9        0.48       -4.12      4.12 o
   4   5   9        0.70       -3.52      4.60 o
  -9   6   9        5.34        6.51      3.55 o
  -8   6   9        6.53        4.98      3.30 o
  -7   6   9       22.01       23.40      3.30 o
  -6   6   9        1.09        0.36      3.67 o
  -5   6   9        2.42        1.14      4.83 o
  -4   6   9       30.32       29.42      3.87 o
  -3   6   9       13.56       11.94      1.98 o
  -2   6   9        9.15       10.67      2.58 o
  -1   6   9        0.53       -1.61      2.34 o
   0   6   9        0.20        2.35      3.35 o
   1   6   9        3.13       -0.82      6.54 o
   2   6   9        1.20       -2.86      4.44 o
   3   6   9        1.41        2.77      6.28 o
   4   6   9        0.79       -0.19      6.10 o
  -9   7   9        0.08       -3.73      3.73 o
  -8   7   9       10.18        2.66      7.02 o
  -7   7   9        1.16       -1.44      4.62 o
  -6   7   9        5.17        3.53      4.39 o
  -5   7   9       13.58       16.72      5.93 o
  -4   7   9        0.06        1.47      3.02 o
  -3   7   9        0.30       -1.88      1.88 o
  -2   7   9        5.36        6.87      2.55 o
  -1   7   9        0.00       -0.11      2.55 o
   0   7   9       29.41       29.69      5.51 o
   1   7   9        3.65       -0.85      3.77 o
   2   7   9        0.11       -1.67      4.01 o
   3   7   9        0.61        2.68      4.43 o
   4   7   9        0.09        5.46      6.22 o
  -8   8   9       15.67       25.65      5.89 o
  -7   8   9        3.15        7.26      7.83 o
  -6   8   9        0.14        3.33      4.45 o
  -5   8   9        0.13       -1.83      5.19 o
  -4   8   9        2.59        2.70      3.15 o
  -3   8   9       20.95       19.10      2.44 o
  -2   8   9       35.00       44.89      4.13 o
  -1   8   9       14.77       18.70      5.55 o
   0   8   9        3.47        0.11      3.43 o
   1   8   9       11.57       20.20      4.55 o
   2   8   9        0.38       -4.39      4.39 o
   3   8   9        5.19       -2.16      8.04 o
   4   8   9        1.57       -5.89      5.89 o
  -8   9   9        0.12       -4.38      8.44 o
  -7   9   9        0.51       -3.08      7.43 o
  -5   9   9        5.86        7.51      7.31 o
  -4   9   9        0.00       -1.14      4.10 o
  -3   9   9        0.12       -1.42      4.28 o
  -2   9   9        5.00        7.51      3.50 o
  -1   9   9       50.31       63.00      7.42 o
   0   9   9        8.58        7.63      3.97 o
   1   9   9        0.12       -3.27      4.03 o
   2   9   9        2.73        1.24      7.47 o
   3   9   9        1.15        4.00      6.21 o
  -7  10   9       18.97       16.15      9.62 o
  -5  10   9        0.44       -6.70      6.70 o
  -4  10   9        4.03        1.55      5.03 o
  -3  10   9        8.41        6.87      5.18 o
  -2  10   9        0.00       -2.36      2.96 o
  -1  10   9        9.02        6.41      3.68 o
   0  10   9        6.38        7.25      4.14 o
   1  10   9        0.74       -1.24      4.21 o
   2  10   9        9.88        8.90      5.92 o
   3  10   9        0.13        0.68     11.18 o
  -5  11   9        8.76       13.07      8.73 o
  -4  11   9        0.63       -4.82      4.82 o
  -3  11   9        0.89        2.04      5.18 o
  -2  11   9        8.81        8.60      3.57 o
  -1  11   9        0.02        3.11      4.60 o
   0  11   9       15.37       18.70      4.69 o
   1  11   9        0.33        1.68      5.29 o
   2  11   9        0.00        2.74      5.92 o
  -6  12   9        1.24        1.75      9.70 o
  -5  12   9        2.78       -3.61      8.20 o
  -4  12   9        2.32        1.13      5.75 o
  -3  12   9        0.77       -5.23      5.23 o
  -2  12   9        0.48        0.60      5.55 o
  -1  12   9        0.43       -3.58      3.69 o
   0  12   9        0.06       -4.74      4.89 o
   1  12   9        0.02       -2.64      5.52 o
   2  12   9        0.02       -3.33      9.46 o
  -6  13   9        2.19        3.45     10.07 o
  -5  13   9        8.50        4.75     10.11 o
  -4  13   9        0.04       -5.94      9.19 o
  -3  13   9        0.16        1.53      6.01 o
  -2  13   9        1.14       -0.20      8.36 o
  -1  13   9        5.33        9.02      5.10 o
   0  13   9        0.75        2.32      5.39 o
   1  13   9        1.06        2.78      5.91 o
  -3  14   9        1.68       -3.65      9.25 o
  -2  14   9        5.48       18.43     10.15 o
  -1  14   9        1.40       -3.12      5.10 o
   0  14   9        0.07       -5.31      5.31 o
  -9   0  10        9.28        7.29      4.83 o
  -8   0  10        0.39        1.64      3.97 o
  -7   0  10       37.42       33.36      4.85 o
  -6   0  10        1.54        4.91      4.50 o
  -5   0  10       53.35       58.75      5.01 o
  -4   0  10       99.80      105.38      8.24 o
  -3   0  10      209.69      193.70     11.37 o
  -2   0  10       23.00       26.71      6.45 o
  -1   0  10        0.40       -4.95      4.95 o
   0   0  10        0.04       -1.50      5.28 o
   1   0  10        0.87       -3.82      5.44 o
   2   0  10        0.01        1.34      6.74 o
   3   0  10        0.03       -7.06      7.06 o
   4   0  10        1.77        3.04      8.81 o
  -9   1  10        8.00        9.94      3.32 o
  -8   1  10       11.80       11.93      3.73 o
  -7   1  10        0.01       -2.05      2.31 o
  -6   1  10        6.33        8.36      3.29 o
  -5   1  10       65.68       71.42      4.49 o
  -4   1  10       16.68       26.76      4.25 o
  -3   1  10      100.57      100.76     10.11 o
  -2   1  10       31.14       25.58      5.97 o
  -1   1  10        0.37       -3.39      3.39 o
   0   1  10        0.02       -3.35      3.35 o
   1   1  10       13.08       12.38      4.90 o
   2   1  10        0.10       -1.88      4.46 o
   3   1  10        2.34        3.37      6.27 o
   4   1  10        0.07       -5.14      5.87 o
  -9   2  10        1.17       -2.53      3.07 o
  -8   2  10        8.33       11.94      3.15 o
  -7   2  10        0.26        6.14      3.38 o
  -6   2  10        0.82        3.03      4.57 o
  -5   2  10        1.57        2.41      3.03 o
  -4   2  10        2.89        7.48      2.87 o
  -3   2  10       32.54       34.65      4.63 o
  -2   2  10       29.64       34.53      4.71 o
  -1   2  10        5.89        1.12      3.71 o
   0   2  10        0.91       -0.05      3.81 o
   1   2  10        0.68        0.62      4.18 o
   2   2  10        0.66       -2.99      4.60 o
   3   2  10        0.53       -4.84      5.19 o
   4   2  10        0.27       -3.55      6.07 o
  -9   3  10        0.16        0.14      4.63 o
  -8   3  10        0.89       -2.69      2.69 o
  -7   3  10        3.13        4.67      2.92 o
  -6   3  10        1.21       -2.31      2.31 o
  -5   3  10        0.00       -0.84      2.59 o
  -4   3  10      150.86      148.90      8.00 o
  -3   3  10       13.29       10.99      3.69 o
  -2   3  10        6.14        8.51      3.84 o
  -1   3  10        0.55       -3.12      3.44 o
   0   3  10        6.41        7.64      4.69 o
   1   3  10        8.76       11.82      4.78 o
   2   3  10        0.71       -1.25      4.51 o
   3   3  10        0.18       -0.49      7.02 o
   4   3  10        0.04       -0.03      6.22 o
  -9   4  10        1.31        0.82      3.16 o
  -8   4  10       43.04       50.70      3.91 o
  -7   4  10       18.89       21.30      4.66 o
  -6   4  10        0.75       -2.28      2.28 o
  -5   4  10        3.35       -0.04      5.61 o
  -4   4  10        8.29        9.14      2.88 o
  -3   4  10       19.76       19.72      3.32 o
  -2   4  10        7.15        3.89      3.75 o
  -1   4  10        0.14       -3.45      3.45 o
   0   4  10        1.63        2.07      3.43 o
   1   4  10        0.96       -4.27      4.27 o
   2   4  10        0.23        0.45      4.87 o
   3   4  10        0.11       -0.81      5.38 o
   4   4  10        0.14       -0.63      6.25 o
  -9   5  10        0.11       -1.81      3.37 o
  -8   5  10       26.24       30.63      4.33 o
  -7   5  10        0.35       -2.75      2.75 o
  -6   5  10        1.24       -2.31      5.60 o
  -5   5  10       18.45       17.02      3.37 o
  -4   5  10       59.13       54.62      5.11 o
  -3   5  10        0.44        3.23      3.45 o
  -2   5  10        0.01       -2.64      2.64 o
  -1   5  10        0.21       -2.93      2.93 o
   0   5  10        1.17       -2.87      3.10 o
   1   5  10        8.76       10.43      4.18 o
   2   5  10        0.06       -1.78      4.95 o
   3   5  10        0.09       -0.75      5.46 o
   4   5  10        0.02       -7.87      7.87 o
  -8   6  10       12.70       16.68      3.85 o
  -7   6  10       27.63       28.65      3.68 o
  -6   6  10        2.60       -4.06      5.48 o
  -5   6  10        1.79       -1.03      3.92 o
  -4   6  10        0.39       -3.61      3.61 o
  -3   6  10       10.15       10.40      3.10 o
  -2   6  10        4.65        3.70      2.53 o
  -1   6  10        0.34       -1.23      3.34 o
   0   6  10        5.95        8.51      3.73 o
   1   6  10        1.14       -0.69      4.95 o
   2   6  10        0.37       -3.02      4.05 o
   3   6  10        1.14        1.96      6.08 o
  -8   7  10        9.00        9.04      3.92 o
  -7   7  10        0.13        1.58      4.95 o
  -6   7  10        0.34        6.45      6.25 o
  -5   7  10       16.89       11.11      4.65 o
  -4   7  10        7.92        7.11      4.50 o
  -3   7  10        3.29        8.47      3.06 o
  -2   7  10        5.50        6.44      2.80 o
  -1   7  10        0.00        1.93      3.32 o
   0   7  10       10.89        5.40      4.12 o
   1   7  10        0.21       -3.95      3.95 o
   2   7  10        0.19       -4.12      4.12 o
   3   7  10        1.14       11.12      8.44 o
  -8   8  10        1.60       -4.63      7.87 o
  -5   8  10        0.00        4.80      4.59 o
  -4   8  10        5.23        9.31      6.13 o
  -3   8  10        3.73       12.38      7.26 o
  -2   8  10        0.34        0.38      3.19 o
  -1   8  10       11.14       12.12      4.02 o
   0   8  10        0.17       -1.54      3.88 o
   1   8  10        0.29        0.79      4.29 o
   2   8  10        1.28       -3.30      4.57 o
   3   8  10        1.52       -0.40      6.18 o
  -6   9  10        0.25       -7.10      7.10 o
  -5   9  10        5.75       -4.87      6.98 o
  -4   9  10        0.30        4.46      6.86 o
  -3   9  10        3.13        3.90      7.10 o
  -2   9  10        0.00        3.53      3.47 o
  -1   9  10        1.18        6.84      3.96 o
   0   9  10       11.25       10.19      4.47 o
   1   9  10       12.90       17.10      5.61 o
   2   9  10        0.09       -1.22      5.82 o
  -6  10  10        5.40       10.31      9.01 o
  -5  10  10        5.63       11.49      8.77 o
  -4  10  10        0.00       -3.33      7.59 o
  -3  10  10        0.21       -6.66      6.66 o
  -2  10  10       13.01       11.59      3.92 o
  -1  10  10        0.21       -0.77      3.78 o
   0  10  10        4.12        3.46      4.36 o
   1  10  10        0.03       -4.02      5.33 o
   2  10  10        0.06       -3.14      8.02 o
  -6  11  10       15.54       17.33      9.74 o
  -5  11  10        0.94       -4.46      8.56 o
  -4  11  10        1.64       -0.45      8.24 o
  -3  11  10        0.01       10.84      8.93 o
  -2  11  10        0.48       -2.69      3.70 o
  -1  11  10        2.62        5.28      4.29 o
   0  11  10        9.09       11.51      5.68 o
   1  11  10        2.08       -5.23      9.44 o
  -6  12  10       12.58        5.93     10.23 o
  -5  12  10        2.44       -3.82      9.13 o
  -4  12  10        0.70        2.44      9.13 o
  -3  12  10        0.04       -4.99      8.20 o
  -2  12  10        1.21       -0.87      6.05 o
  -1  12  10        1.19        3.06      5.23 o
   0  12  10        1.30       -1.35      5.57 o
  -4  13  10        3.77       -0.93      9.33 o
  -2  13  10        0.28       -4.50      9.42 o
  -1  13  10        1.18        5.15      5.76 o
  -9   1  11        4.57        3.32      3.30 o
  -8   1  11        2.42        0.74      4.44 o
  -7   1  11        1.09        7.08      3.73 o
  -6   1  11        0.01       -2.35      2.35 o
  -5   1  11        1.66       -0.20      3.37 o
  -4   1  11        5.33       10.78      3.82 o
  -3   1  11       73.33       86.32      6.47 o
  -2   1  11        6.54        1.58      3.96 o
  -1   1  11        0.17       -3.67      3.67 o
   0   1  11        0.37       -2.29      4.23 o
   1   1  11        0.00       -4.38      4.38 o
   2   1  11        0.01        1.54      5.25 o
   3   1  11        0.30        0.20      5.87 o
  -9   2  11        0.12       -3.31      3.31 o
  -8   2  11        0.00        0.54      3.30 o
  -7   2  11       10.66        9.72      3.22 o
  -6   2  11        0.74       -2.37      2.37 o
  -5   2  11        0.67       -2.81      2.81 o
  -4   2  11        8.73        6.25      3.07 o
  -3   2  11       30.06       30.62      4.69 o
  -2   2  11        0.12       -2.36      3.78 o
  -1   2  11        8.91        9.46      4.45 o
   0   2  11        2.17       -2.94      4.13 o
   1   2  11        0.01       -4.59      4.59 o
   2   2  11        0.43        3.19      5.17 o
   3   2  11        0.00        5.68      6.36 o
  -9   3  11        0.22       -5.46      6.19 o
  -8   3  11        1.83        3.23      3.38 o
  -7   3  11        3.42        1.93      2.94 o
  -6   3  11        2.91        0.78      2.49 o
  -5   3  11        0.09       -0.40      2.88 o
  -4   3  11        1.91        3.33      2.91 o
  -3   3  11       51.00       54.13      5.55 o
  -2   3  11        4.68        3.25      8.22 o
  -1   3  11        0.06       -3.86      3.86 o
   0   3  11        0.11       -4.30      4.30 o
   1   3  11        6.26        0.70      5.26 o
   2   3  11        2.11        0.79      5.25 o
   3   3  11        0.57       -3.00      6.05 o
  -8   4  11        0.00        0.18      5.26 o
  -7   4  11       16.04       18.71      3.32 o
  -6   4  11        2.24       -0.46      2.31 o
  -5   4  11        0.60       -1.48      2.88 o
  -4   4  11        0.00       -2.13      3.97 o
  -3   4  11        1.18        5.32      3.21 o
  -2   4  11        0.91       -1.74      4.85 o
  -1   4  11        2.87        1.85      4.17 o
   0   4  11        0.65        3.77      5.13 o
   1   4  11        0.16       -4.60      4.60 o
   2   4  11        0.09       -4.69      5.19 o
   3   4  11        0.54       -2.18      6.33 o
  -8   5  11        6.71        9.61      3.15 o
  -7   5  11        5.11       -0.88      5.13 o
  -6   5  11        3.36        2.03      4.41 o
  -5   5  11        8.05       10.05      4.05 o
  -4   5  11        1.40        4.64      3.25 o
  -3   5  11       40.51       46.70      5.68 o
  -2   5  11        0.65       -0.15      3.23 o
  -1   5  11        1.83       -4.09      4.09 o
   0   5  11        0.45        2.16      4.80 o
   1   5  11        6.00        5.01      5.53 o
   2   5  11        0.49       -3.43      5.55 o
   3   5  11        0.00       -4.10      9.46 o
  -8   6  11        6.69        3.70      5.11 o
  -7   6  11        5.53        7.80      3.64 o
  -6   6  11       19.53       18.22      5.37 o
  -5   6  11        1.45       -4.34      4.34 o
  -4   6  11        0.35       -1.42      2.92 o
  -3   6  11        1.50        5.42      3.27 o
  -2   6  11        2.99       -0.26      3.31 o
  -1   6  11        0.05        1.79      5.95 o
   0   6  11        0.03       -4.24      4.24 o
   1   6  11        0.02       -4.59      5.05 o
   2   6  11        0.32       -3.92      8.87 o
  -8   7  11        3.05       -0.16      4.06 o
  -7   7  11       21.52       37.87      9.33 o
  -6   7  11        1.90       -2.48      5.56 o
  -5   7  11        1.54        4.04      5.50 o
  -4   7  11        4.12        8.99      4.80 o
  -3   7  11        1.48        1.75      5.34 o
  -2   7  11        1.19        1.50      4.16 o
  -1   7  11        1.68        1.99      4.50 o
   0   7  11        0.01       -4.62      4.62 o
   1   7  11        4.21        3.04      5.49 o
   2   7  11        1.74        2.20      6.23 o
  -7   8  11        5.28        0.77      8.52 o
  -6   8  11        1.92       12.18      7.79 o
  -5   8  11        0.36        6.78      7.83 o
  -4   8  11        0.14       -1.54      6.90 o
  -3   8  11        0.35        0.13      3.96 o
  -2   8  11        3.99        3.42      4.56 o
  -1   8  11        6.43        2.30      5.70 o
   0   8  11        6.09        6.94      5.41 o
   1   8  11        2.75        5.44      5.95 o
  -7   9  11        0.98        2.64      9.01 o
  -6   9  11        0.54        0.12      7.79 o
  -5   9  11        0.00       -7.26      7.26 o
  -4   9  11        0.10       -2.56      7.51 o
  -3   9  11        0.20        2.11      7.22 o
  -2   9  11        0.14       -0.31      4.34 o
  -1   9  11        0.05        8.48      5.42 o
   0   9  11        3.10       11.97      5.76 o
   1   9  11        0.98       -5.93      5.93 o
  -6  10  11       11.67       -3.45      9.50 o
  -5  10  11        3.72        1.18      8.97 o
  -4  10  11        0.01       -4.06      7.91 o
  -3  10  11        0.39        5.97      7.87 o
  -2  10  11        1.90        7.46      7.29 o
  -1  10  11        0.19       -4.93      4.93 o
   0  10  11        3.91        7.67      5.75 o
  -5  11  11        1.05        2.64      9.54 o
  -4  11  11        2.22        5.52      9.42 o
  -3  11  11        0.11       -8.00      8.00 o
  -2  11  11        0.02       -5.45      6.15 o
  -1  11  11        1.33       -1.72      6.70 o
   0  11  11        0.00       -2.11      7.22 o
  -4  12  11        0.38       -4.99      9.58 o
  -3  12  11        0.52        3.41      9.50 o
  -2  12  11        0.04       -4.90      4.90 o
  -8   0  12        0.33       -2.12      4.26 o
  -7   0  12        1.29        5.91      7.20 o
  -6   0  12       21.35       14.99      4.47 o
  -5   0  12        0.03        2.62      4.73 o
  -4   0  12        2.66        8.32      6.05 o
  -3   0  12        8.43        2.44      5.84 o
  -2   0  12       12.46       12.74      7.06 o
  -1   0  12       11.98        9.62      7.35 o
   0   0  12        0.90       -1.22      6.74 o
   1   0  12        0.15        0.41      7.06 o
   2   0  12        0.57       -0.89      8.36 o
  -8   1  12        9.94       10.82      3.78 o
  -7   1  12        2.61        1.29      2.94 o
  -6   1  12        1.24        0.93      3.31 o
  -5   1  12        2.22        1.24      3.06 o
  -4   1  12       17.64       18.57      4.69 o
  -3   1  12       15.09       22.12      9.27 o
  -2   1  12       57.61       66.22      6.55 o
  -1   1  12        4.27       -4.55      4.55 o
   0   1  12        0.62        5.00      5.01 o
   1   1  12        0.01       -4.80      4.80 o
   2   1  12        1.25       -4.32      5.83 o
  -8   2  12        0.18        2.64      3.81 o
  -7   2  12        9.09        8.98      3.06 o
  -6   2  12        0.00       -1.89      2.68 o
  -5   2  12        0.00       -1.72      3.15 o
  -4   2  12        2.45        3.33      3.24 o
  -3   2  12        0.88        0.53      4.15 o
  -2   2  12        1.21        2.80      4.40 o
  -1   2  12        0.48       -3.78      4.50 o
   0   2  12        0.28       -4.12      4.62 o
   1   2  12        0.48       -3.94      7.29 o
   2   2  12        0.13       -1.95      6.02 o
  -8   3  12        0.00       -3.26      3.26 o
  -7   3  12        0.09        2.56      2.94 o
  -6   3  12        4.14        2.26      2.81 o
  -5   3  12        0.20        0.09      3.27 o
  -4   3  12        0.00       -3.02      3.02 o
  -3   3  12       22.33       31.05      5.33 o
  -2   3  12        3.71        7.68      4.66 o
  -1   3  12        1.38       -0.92      4.68 o
   0   3  12        0.32       -5.02      5.02 o
   1   3  12        0.42        2.34      5.62 o
   2   3  12        0.76       -3.66      5.62 o
  -8   4  12        1.42       -1.88      3.41 o
  -7   4  12       12.94       19.78      3.66 o
  -6   4  12        4.18        0.49      4.12 o
  -5   4  12        0.03       -1.29      3.16 o
  -4   4  12        0.06       -1.62      3.24 o
  -3   4  12       11.91       10.18      3.76 o
  -2   4  12        1.70        1.25      4.35 o
  -1   4  12        0.35       -0.50      4.57 o
   0   4  12        0.10       -4.86      4.86 o
   1   4  12        0.23       -5.14      5.14 o
   2   4  12        0.03       -7.51      8.97 o
  -7   5  12       30.52       33.88      4.31 o
  -6   5  12        0.13       -1.74      3.52 o
  -5   5  12        0.60       -0.17      3.37 o
  -4   5  12        3.98       -0.74      3.33 o
  -3   5  12        9.39        7.89      3.80 o
  -2   5  12        0.09       -0.66      3.57 o
  -1   5  12        0.02       -2.04      4.74 o
   0   5  12        0.00       -2.36      5.00 o
   1   5  12        0.24       -5.48      5.48 o
  -7   6  12        0.50       -0.58      3.44 o
  -6   6  12        8.70        5.18      5.27 o
  -5   6  12        1.10       -2.47      4.80 o
  -4   6  12        3.12       -2.13      3.42 o
  -3   6  12        0.29       -0.38      3.49 o
  -2   6  12        0.65       -4.26      4.26 o
  -1   6  12        2.93       -2.97      5.30 o
   0   6  12        0.12       -2.89      6.98 o
   1   6  12        2.31        4.44      6.16 o
  -7   7  12        7.62       10.17      7.85 o
  -6   7  12        1.02       12.18      8.56 o
  -5   7  12        0.58        2.39      7.59 o
  -4   7  12        3.76       -4.09      4.09 o
  -3   7  12        3.16        3.19      4.32 o
  -2   7  12        3.65        7.40     10.76 o
  -1   7  12        0.45        4.64      7.89 o
   0   7  12        0.05       -4.20      5.72 o
   1   7  12        0.83       -9.13      9.13 o
  -6   8  12        0.55       13.92      9.46 o
  -5   8  12        3.84       -1.01      8.12 o
  -4   8  12        0.58       -0.61      7.06 o
  -3   8  12        0.32       -5.36      5.36 o
  -2   8  12        0.01       -4.18      4.56 o
  -1   8  12        0.01        2.06      5.33 o
   0   8  12        0.90       -0.24      7.61 o
  -6   9  12        0.09       -8.48      8.48 o
  -5   9  12        0.20       -4.30      7.95 o
  -4   9  12        0.10       -0.08      8.32 o
  -3   9  12        0.37        2.35      4.63 o
  -2   9  12        1.33        2.77      5.24 o
  -1   9  12        0.32        3.22      5.60 o
  -4  10  12        1.14        4.67      9.17 o
  -3  10  12        0.03        1.22      8.85 o
  -2  10  12        0.00       -5.25      5.25 o
  -7   1  13        1.50        1.72      3.11 o
  -6   1  13        0.02        0.64      3.00 o
  -5   1  13        0.05        1.61      3.38 o
  -4   1  13        0.25       -3.98      3.98 o
  -3   1  13        0.22       -1.88      4.29 o
  -2   1  13       18.53       16.63      5.62 o
  -1   1  13        2.23       -4.92      4.92 o
   0   1  13        0.08        0.28      5.52 o
  -7   2  13        0.13        0.64      3.07 o
  -6   2  13        6.63        0.79      3.01 o
  -5   2  13        0.35        0.03      3.56 o
  -4   2  13        0.00       -1.78      3.35 o
  -3   2  13        3.53        0.99      4.29 o
  -2   2  13        0.06        0.94      4.82 o
  -1   2  13        0.18        4.16      5.42 o
   0   2  13        1.94       -1.42      5.26 o
  -7   3  13        0.31        2.35      3.21 o
  -6   3  13        0.46        1.60      3.01 o
  -5   3  13        1.95       -3.57      3.57 o
  -4   3  13        0.00       -3.55      3.55 o
  -3   3  13        0.25       -4.20      4.20 o
  -2   3  13       11.19       16.67      5.58 o
  -1   3  13        1.89       -3.38      5.01 o
   0   3  13        0.04       -0.63      5.52 o
  -7   4  13        0.75        3.64      3.50 o
  -6   4  13        6.59        8.08      4.09 o
  -5   4  13        0.43       -3.60      3.60 o
  -4   4  13        1.46       -3.77      3.77 o
  -3   4  13        0.11       -5.41      5.41 o
  -2   4  13        0.14       -4.62      4.62 o
  -1   4  13        0.06        0.65      9.05 o
   0   4  13        0.69        2.04      5.70 o
  -6   5  13        2.02        1.33      4.52 o
  -5   5  13        0.24        0.48      3.90 o
  -4   5  13        1.93       -0.69      3.77 o
  -3   5  13        0.02       -1.27      3.93 o
  -2   5  13        7.99        9.56      5.27 o
  -1   5  13        0.32        5.21      5.72 o
   0   5  13        0.06       -3.25      9.17 o
  -6   6  13        1.07       -5.13      5.32 o
  -5   6  13        4.78        3.88      5.62 o
  -4   6  13        0.52        2.92      4.77 o
  -3   6  13        0.09       -0.40      4.80 o
  -2   6  13        0.28        7.72      5.14 o
  -1   6  13        0.05        3.62      5.68 o
  -5   7  13        1.26       -1.14      8.04 o
  -4   7  13        0.14        1.42      5.04 o
  -3   7  13        1.07        0.26      4.95 o
  -2   7  13        0.74        0.50      7.59 o
  -1   7  13        0.72       -5.51      5.51 o
  -4   8  13        0.16       -3.86      8.08 o
  -3   8  13        0.01       -5.18      5.18 o
  -2   8  13        0.17       -4.34      5.46 o
  -6   0  14        1.82       -0.67      4.63 o
  -5   0  14        4.18        4.04      5.26 o
  -4   0  14        0.00       -3.13      6.74 o
  -3   0  14        0.02       -6.29      7.14 o
  -2   0  14        0.08       -2.19      7.71 o
  -6   1  14        0.00       -2.36      3.80 o
  -5   1  14        2.33        0.63      4.03 o
  -4   1  14        0.30       -3.25      4.65 o
  -3   1  14        2.04       -3.74      6.53 o
  -2   1  14        4.48        2.02      5.46 o
  -5   2  14        0.00        3.38      4.08 o
  -4   2  14        0.14        0.08      4.00 o
  -3   2  14        0.44       -3.02      4.82 o
  -2   2  14        0.19        2.38      5.44 o
  -5   3  14        1.57        4.69      5.11 o
  -4   3  14        0.01       -4.04      4.04 o
  -3   3  14        0.14       -0.27      4.93 o
  -2   3  14        1.41       -4.58     10.31 o
  -5   4  14        0.23       -3.04      5.05 o
  -4   4  14        0.02       -4.13      4.13 o
  -3   4  14        0.30       -4.85      4.85 o
 
